# Supplementary material for: An analysis of aging-related genes derived from the Genotype-Tissue Expression project (GTEx)
Source: Cell Death Discov. 2018 Aug 20;4:91. doi: 10.1038/s41420-018-0093-y (PMC6102484; doi:10.1038/s41420-018-0093-y)
Supplement: Supplementary file 2 — Supplementary Tables 1–9 [file 41420_2018_93_MOESM2_ESM.xlsx]

## Sheet: Table S1
Supplementary Table 1. The 1 573 transcriptional age-associated gene from GTEx.
Up-regulated Genes	Down-regulated Genes
KDELC2	BTBD9
GIMAP5	UEVLD
PCDHB14	BRF2
PCDHB7	FBXO38
AMT	SRRD
PLAC8L1	DTX4
LPIN3	CENPN
JCHAIN	GPR22
TRAF1	VPS4B
COLQ	FAM32A
RASAL3	GPATCH11
CEP112	ATXN7L3
MYH8	EIF4H
NRN1L	VPS33A
NDRG1	WDR3
PLSCR4	COA7
STARD8	NDUFV2
GNLY	NDUFS3
CLDN15	NDUFAF1
GPR108	SH3GLB1
DMPK	AAR2
BTN3A2	TTC39A
TIGIT	ENTPD7
PRKX	TACC2
TUBGCP6	CCT2
STAT2	CLDN19
SLC38A5	RFPL1
TSNAXIP1	AGGF1
AS3MT	UTP11
ITGAL	GLT1D1
SEC31B	EXOC7
RBM6	GOSR1
SGF29	SBNO1
CLEC2D	TMEM199
BCO2	HBS1L
TDRD10	CYB561D1
RAB3IL1	VPS26B
ACAP1	NACC1
RRAS	KIAA0895
FBLN5	HPS6
APOL3	SLC25A16
PHKG1	TSPAN16
CCDC17	HAT1
ATG16L2	NEFH
WDR59	RAB5A
MDK	RAB3B
FUK	RAB1A
CDC42EP5	RAB2A
FBXO44	ACSL4
ASTN2	NAA20
TCP10L	ADRB3
CCL28	ADSS
GSDMB	ADSL
RIPOR3	C1orf52
TSEN54	MED8
GTPBP1	KIAA0232
PEAR1	CHMP1B
AKAP8L	LARP4B
TNXB	VPS37B
SLC43A1	MDH1
XG	MDH2
A2M	CCNYL1
ELOVL7	RIOK2
CPO	SSTR4
ZNF358	TUBA8
LPAR2	PHAX
ADAMTSL2	TM9SF2
ABCB1	FAM49B
GZMM	APPL1
HIST1H1D	KCNK10
GZMA	FAM174A
GZMK	ZNF597
GZMB	KCMF1
CYP21A2	CHRM4
CYP8B1	PDHX
CCDC81	GCC1
HTRA1	RASSF3
TFAP2E	SLIT1
NUP210	GRB2
TRMT1	MFN1
CD40LG	HIF1AN
LAMB2	BCCIP
NSUN6	DYNC1LI1
PAN2	ZNF518B
QTRT1	AIMP2
CD247	DLL3
CD2	RTN2
CD3E	GLRX3
SMCO3	LGALSL
PPIL6	SETD7
NENF	ATXN7L3B
DEGS2	TTC30B
CHIT1	ALPK3
PHF8	MRPL44
SYNE3	NPTN
ABCD4	MAP2K4
DCST2	FAM83H
INPP5E	SRPK1
EGFL7	SRPRA
SH2D1B	CDV3
PCDH10	LPGAT1
IFNG	MFN2
PGF	ALAS1
SAP25	DSTYK
ARHGAP33	TGS1
COL16A1	TFB2M
LCP2	BLCAP
LCAT	WDR77
LCK	MTX1
NKG7	LRRC47
ANXA2R	ZDHHC3
SHC2	ABCD3
IRF3	PEX19
SRARP	CHP1
AGFG2	HMGN4
PRKCH	ZBTB18
ADGRG6	CYB5R4
TTC7A	ARPC2
EDA2R	GMFB
CD81	EIF3J
CD74	GYG2
CD72	HDAC2
CD70	REG4
UBAP1L	KREMEN1
BBC3	ATP5A1
SEPT4	TP53I11
MFAP4	ZNF200
SLFN11	G3BP2
AOAH	FEM1A
PLA1A	MAK16
PCDHGB2	C16orf70
STAP2	TMEM167A
TULP3	KIAA1143
TNFRSF4	CALN1
TYK2	NRBF2
CSAG1	MAPK1
SHARPIN	CDC40
SIX5	NDRG4
MUTYH	ATPAF1
PFDN5	LSM1
PRSS57	HSPA14
HBA2	CDC23
HBB	EXOC5
CARMIL2	KIF1BP
ANKLE1	SUPT16H
TAZ	KNCN
LY9	GPAT3
LUM	FITM2
SH2D1A	MFSD9
IL15	ILF2
IL18	AP5M1
ARAP2	CENPBD1
CD37	NWD2
SYDE1	ABT1
GPNMB	TSFM
TNFAIP3	KCTD2
CLDN5	CMTM6
PHF21B	NDUFA4
ICAM2	TSR1
CLEC1A	UTP23
DUSP10	PRKCB
KLRF1	PRKAR2A
CCRL2	PRKAR1A
C1orf87	PRKAG1
DENND1C	MUL1
SLAMF6	MRPL3
ANO9	ANAPC15
TMEM176B	TMEM164
SLC15A3	RHOQ
LIG1	SLC6A17
ADAMTS10	KCTD20
APOBEC3D	KLHL7
HIGD1B	AFG3L2
CDKN2A	PRDX3
SARS2	MORF4L1
C7orf61	IDH3A
DDB2	COPS3
PRF1	NUDT19
NOVA1	MRPS33
EYA4	MRPS36
DDIT4	CMTM4
FAM193B	NLRX1
PCSK4	ELOA
TCF21	ELOC
MAATS1	NUFIP1
RPS27L	C5orf22
LLGL2	CAPZA2
ITPRIP	MED31
SAMD3	ASB1
SPON2	RAB11FIP1
RAPGEF3	RAB18
WDR54	C1D
GPR146	LRPPRC
MGP	ACTR1A
C17orf67	LYPLA1
PHLDA3	TRMT10C
HSD17B7	GOLGA4
PCDHB8	POLR2B
KLC1	RAD23B
DTHD1	MRPL47
ADIRF	NRIP3
EPHX1	TIMM17A
EPOR	TMED2
GRAP2	SGMS2
ARHGEF5	MTMR12
CEP128	GPN2
DLL4	RNFT1
UAP1L1	MRPS18C
SLC35F2	ZNF35
TTC21A	RPAP3
DNASE1L3	MLX
NDOR1	SLC39A9
DRD4	TIPRL
GPR171	DHX32
EDN2	GPR107
SLC1A7	LCLAT1
SLC2A1	ADGRG2
SLC2A3	GTF3C4
UCN	GCLM
KIR3DL2	CSF2
KIR3DL1	PPP6C
NOX4	UBR3
ECHDC2	FAM98A
FCGRT	KPNA1
ABCG2	KPNB1
LGI4	COX7A2
LRMDA	XRCC5
ADGRG1	YWHAB
CLIC3	ARF3
TGFB1I1	GMPR2
TGFB1	YWHAQ
TGFBR3	CLP1
ACSF2	GNPNAT1
FBF1	NIPA2
HMBOX1	FH
PARVG	ECHDC1
MORC4	ACBD7
INVS	USP38
PBX4	C22orf23
FBXO24	DGAT2
TCIM	UBE2G1
ERBB2	UBE2D1
PLXNB2	UBE2D2
SLC6A12	COL4A3BP
MDC1	ZYG11B
PRICKLE4	CALM1
FDXR	PSMG1
RBMS2	RANBP17
IGFBP7	LRRC4
NLRP3	TMEM177
CD96	TUBA1A
ZBTB25	RNF7
PYHIN1	RANBP6
IRF2BP2	UHRF1BP1L
C10orf10	IGSF3
PGGHG	PPP1R8
HAUS5	PPP2CA
DNAJC4	TATDN3
LUC7L	KBTBD4
SOD3	PDCD2
TAL1	CUL2
CCDC102A	CUL3
NADSYN1	PRR34
PATL2	SAR1A
MAT1A	CRLS1
SERTAD3	ECEL1
RARRES2	CD99L2
PODNL1	MRPL15
VWCE	SPRTN
PDZD4	TWISTNB
EBF4	RNF19B
RBMS3	CDH12
PPP1R32	MYL12B
LRRC32	MTMR6
RFTN1	TRIM67
GSTM2	TWF2
APOBEC3H	PSMD1
MMP2	PSMC1
SLCO2B1	PSMC2
PTH1R	TACO1
ERAP2	RRAGC
ANO2	AGPAT3
CRTAP	OPRD1
ANKRD9	MEGF9
PDGFD	PPP1CA
HES1	POLE3
SUMO4	ATP5G3
SLA2	ATP5F1
RAMP1	PLEKHG6
SH2D2A	ARL8B
MIB2	TMED8
HIGD1C	FEN1
SLC2A14	ACTR10
CA2	EMC7
PML	SEH1L
PTN	IMPAD1
SATB2	PDSS1
SMO	C6orf89
HIST2H2BF	GPN1
ECM1	ASB8
EYA2	IARS2
CROCC	TMX4
APOLD1	TTL
ADAM33	SDHB
ABCA6	SDHC
CARD11	RNF34
TMEM44	KPNA4
TMCO4	FABP3
ZNF692	POLR2C
HEPH	LLPH
CMKLR1	SMIM12
PTCHD4	ACAA2
TIMD4	TAF13
MAS1L	SLC25A44
TAMM41	DAZAP2
NR1H3	PBDC1
PGPEP1	RARS
GRAMD1C	MOCS3
IL2RG	ZMAT2
MST1	PCP4L1
ARRDC2	APOOL
WHRN	UCHL3
PRKD2	UBP1
BPIFB4	UBOX5
SNRPA	IGFBPL1
CHST7	GHITM
DPP7	MALSU1
FMOD	LAMTOR3
FXYD5	GDE1
SLC22A16	SYT3
MICALL2	DCUN1D5
TNFSF12	MPHOSPH10
RHBDF2	MFSD5
PPP1R3G	EXTL3
RENBP	LIPT2
PNLDC1	E2F6
SIK1	E2F3
PRR14	CCZ1
TMEM140	DHDDS
SLC2A4RG	ETFDH
MS4A14	ETV3
GFI1	CHPF2
GGT1	FREM3
PLCB3	ADAM17
PLCD1	PDCD6
PLCG1	NSMAF
C6	SPTY2D1
BHLHE40	RGP1
CDK10	PSMA4
NEDD9	PSMA3
PAXX	PSMA6
BAIAP2L2	PSMA5
RPS11	PSKH1
APOD	PSMA1
WISP2	RNF141
CYTIP	MARS2
TNFRSF14	MTCH2
BST2	TIMM21
PPFIBP2	GALNT1
RGS1	ABCE1
IER5	ABI1
C21orf58	DPP8
STC1	VPS25
PCDHB2	GTF2H1
PCDHB4	ATXN1L
DHRS3	CHCHD7
ITGB4	PIGP
ITGA11	FBXW11
IKZF3	PLXNA4
FOXP4	FGF12
TNS2	VHL
CXCL9	UBASH3B
RHOC	UBLCP1
SLC17A9	EIF3M
AEBP1	RPRD1B
UNK	PDHB
KLF2	UBE3C
IGLL5	DNAJC5
NPIPA1	WDR82
LRP1B	ZNF551
CYP3A7	VAMP7
HBA1	USP9X
DNAH11	DNTTIP2
FIGN	ZBTB24
SPATA18	PURB
MBNL3	ADO
CLEC2B	SDAD1
CCS	RTL6
TSPAN19	MCAT
NCKIPSD	ZNF106
AUTS2	ZBED6CL
NMUR1	UQCRC2
GDF15	FBXO45
PHF19	GTPBP4
PER1	PIAS2
ZNF676	C1QBP
ITGA10	CELF5
MMP23B	HMGCS1
ADGRG5	HMGCR
AUP1	EIF5
NFATC4	UBA3
NPDC1	ZCCHC17
CLK3	NECAB1
DNAJC5B	FRG1
CENPT	TMEFF1
CLK1	SNRPB2
ABCA7	VPS29
TRIM22	FAM168B
RASA4B	CBX6
PHF1	NDUFB6
CLASRP	CCDC43
VILL	NDUFS1
TRAT1	NSF
LAG3	PAK5
HS3ST2	FASTKD3
AK1	RIPPLY3
CEP152	SUPT4H1
CEP131	DCTN2
PTDSS2	TMEM69
CD4	DPM1
A4GALT	SLC4A1AP
CD7	PSMD6
CPS1	PLEKHB2
CHST12	KCNG3
TBX21	NKIRAS2
QPRT	MRPS10
EPS8L2	KLHL11
CXorf57	NKIRAS1
FOXD2	CYB5R1
AGAP6	SGTB
HSBP1L1	SMCR8
IFT172	DCAF6
C5orf46	FASTKD2
FAM181B	GRSF1
CFH	MAPKAP1
CFHR1	NNT
ACBD4	TNPO3
WTIP	AKTIP
ATP1A4	MOB4
FBXW4	GNG3
PARP10	FBXW2
CABCOCO1	JMJD4
ARHGAP10	MMP24
ISLR	RAB10
ATP10D	RMDN1
ROBO3	TUBB4B
PABPC1L	UTP3
DXO	TTC1
DOCK2	SNIP1
CST6	ARFGEF1
SLC26A6	SLK
PLCE1	UBE2J1
CPEB1	RAB11A
S100A13	MIEF1
ZBTB20	NXPH1
NUGGC	DNAJC27
CCDC151	CCNJ
GSDMD	PLEKHD1
PRDM6	CHMP4B
RUNX2	PCDHAC1
RUNX3	XRN2
ENO2	EMC3
ENG	C18orf21
TP53I13	GUCD1
LMF2	CHUK
MAFF	SKIV2L2
EOMES	VKORC1L1
CCDC154	API5
LMO3	ARF5
LTBP3	COPS4
LTBP2	RPS6KA3
BCAM	MICU1
CD69	MLEC
CDK5RAP3	CDK5R1
FST	CALM2
DLL1	NPLOC4
PXDC1	HADHB
CFI	FEZ2
IDUA	ATP11A
NOTCH4	DSCR3
MAP4K1	RTN3
NEIL1	PPP1R14C
EVA1C	DYTN
RHPN1	PAFAH1B1
TRIM74	ARPP19
PTPRCAP	POP4
INPP5D	PPTC7
SMG9	ABRAXAS2
NXF3	AP5B1
COPZ2	PSME3
CD34	RNF41
KIAA1755	TXNDC9
SAFB2	NCMAP
TMEM161A	CSPG5
ZMAT3	NOA1
BAX	TRMT61B
CSF1	SIKE1
SEPT1	FFAR3
PRELP	MRM2
STARD3	NECTIN1
SMOC2	TMEM127
PIEZO1	RAD1
L3MBTL4	TWNK
CP	GFM1
MAP3K6	NDST1
LIM2	SPPL2C
RAB17	TRPC5
ARHGEF28	CLIP1
MCOLN1	IPO7
RND2	KCNH7
ASIC3	CDC123
CYTL1	SLC25A3
ZBTB48	CSNK1G1
TMEM109	RCAN3
LYG1	H2AFZ
SERP2	SNX4
NDUFA4L2	SEL1L
MMRN2	SSBP1
DPH7	CLUH
TIE1	CISD1
PCED1A	KLHL18
MYCBPAP	HNRNPK
CNKSR3	TAX1BP1
CXCR4	TSPYL4
CPQ	IREB2
ANKRD37	LYRM2
HOXD10	AAGAB
EPHA2	PGBD4
HOXD9	RNF150
PON1	DCTN5
SLFN12L	MAIP1
ZGLP1	BICD2
CCDC88B	PPCS
SLC34A1	CSNK2A1
SHISA3	KLHDC10
SLC12A4	PITPNM3
SLC14A1	ZNF697
KANK2	PEX5
KLRD1	MRPL35
KLRB1	TBCC
ZFP36	SLC38A1
ZAP70	ILDR2
NCR3	C5orf30
PIDD1	NOS1AP
TMEM176A	BUD31
RFTN2	EIF2S2
SOX17	DLD
SKAP1	PGK1
GZMH	DLAT
ACP5	MED4
GUSB	NNAT
ART4	ATP2A2
IQCK	TOM1L2
PTX4	SRP54
CHST14	TIRAP
PPEF2	H2AFY
SORBS3	MBD4
SLCO4A1	ANKRD52
SIGIRR	AMOTL1
CTGF	STARD7
OSBPL7	UCHL5
NOSTRIN	IPPK
HAAO	DHX33
CCR4	C12orf49
ACKR2	CBWD2
FRZB	SRP72
KIR2DL4	TMEM132D
KIR2DL3	CBL
CHTF18	ST3GAL6
RARRES3	HCCS
CASP12	ZNF778
RCN3	PISD
FKBP10	COPS7A
GPR174	DHX36
UBC	VPS35
GRASP	LDHB
MOV10	TBC1D14
SOX13	IMPA2
ZCWPW1	GRIN3A
ABCB5	MCFD2
SLC52A1	TADA2B
COLCA2	UBE2K
ANKRD23	UNC119B
WDR27	DEFB4A
SARNP	MRPS11
C4orf47	PRKACA
ATP13A1	EIF4E3
ZBP1	NFU1
F2R	MMADHC
ING5	NRAS
TMEM175	SUB1
HSPB1	USP10
CD8A	USP8
BGN	TRMT6
PRDM1	TOMM5
RRNAD1	MTPN
GAGE10	ENY2
KIF6	MRPS22
CCDC24	ASB12
AHSA2	SCRN3
LZTR1	GOLGA7
ITGBL1	C16orf72
CLIC2	ST8SIA2
CELF6	ACAT1
SPRY1	MTMR9
BNC2	M6PR
CDKN1A	CHMP3
DPEP1	CNOT11
C19orf57	TMEM184C
HLA-B	MICALL1
SMAD7	SCN1A
MAF	HSDL1
PTGDS	DDX1
BTNL2	PGM3
P3H1	CS
DUSP1	ICMT
DUSP5	PGM1
DUSP2	RAF1
FABP1	PDCD10
HSF4	RNF139
NPIPB6	APC
EVC2	APEX1
CLEC14A	NSFL1C
TNFRSF10B	C12orf43
LTBP4	EIF4E2
OXER1	LRRFIP1
DNHD1	SEPHS2
GAREM2	CBLL1
MZF1	GNG10
TBC1D2	YWHAG
STXBP4	CIAPIN1
GAS6	RIC8A
HDAC6	UQCRFS1
PCDHGA7	YIPF5
EFS	PSMB4
PSTPIP1	SLC25A46
CEP164	PSMB2
GDPD3	FBXO9
PLEKHF1	AKIRIN1
FCRL6	COX10
IL21R	MRPS35
FBXO2	USP7
JUN	SLMAP
JUND	EIF4G2
NCAM1	HSDL2
PCOLCE	ARHGAP35
SLAMF7	GPD1
TMC8	MGAT5
ILKAP	MGAT2
CTSW	PPP2R5C
ZDHHC11	ACO1
PGAP3	MLLT11
PODN	EBNA1BP2
ABI3	PNO1
CIZ1	BTBD3
CCDC129	MRFAP1
KAT2A	UHRF1BP1
ASCC2	MRPS23
CMTM3	ACTR2
IKBKB	ARPC3
C1S	BZW2
C1R	FAM103A1
SERPING1	ARMT1
SNAI1	CPT2
PPP1R13L	C17orf80
NLRP1	WDR12
SH3TC1	VTA1
ITK	TMEM169
EVC	MOAP1
MECOM	DNAJC24
TBX6	NAA50
PLEKHH3	HINT3
RABL2A	TMEM70
BMP4	EIF2S1
FAM180A	DDA1
RASGEF1B	GGCT
CSRNP1	UBQLN1
LBX2	MKRN2
TINAGL1	YTHDF2
APOBEC3C	YWHAZ
BTNL9	YWHAE
CRTC2	METAP2
TBX19	COPS5
IL7R	REEP5
MT1H	PCYT1A
ANKS3	LOC285556
PRSS23	PIK3CB
C7	RFWD2
ARHGAP45	TRAPPC13
SP140	RTCA
WNT6	SELENOT
STK32B	UBE2N
DTX3	PSMD14
FLT3LG	ACOX1
FLT1	EIF5AL1
FMO2	HPDL
FMO3	ST8SIA5
MYO7A	LAMTOR1
PDGFRB	NDFIP1
PROSER2	KLHL34
REEP4	BTF3L4
DENND6B	SCO1
LEAP2	TXNL1
FGF17	UBE4A
WDR66	EFNB3
FAM50A	PARL
TCIRG1	CTR9
COL7A1	STMP1
COL8A1	ATP6V1B2
PRPH	SNX11
	ATP6V1A
	ATP6V1E1
	CHMP2B
	NARS
	RTN4
	RBBP4
	CDC42
	SMAP1
	FBXL18
	UBE2A
	TXNDC17
	USO1
	CBX3
	TUSC2
	PSMD13
	PSMD12
	PSMD11
	PSMD8
	PSMD7
	FASTKD5
	COPB2
	TINF2
	KIF3B
	PLAA
	COX5A
	OPA1
	BTBD10
	EIF1AD
	MPP7
	KTI12
	ATP5C1
	ATP5B
	CLTC
	ZBTB9
	NCKAP1
	UMPS
	TFAM
	GFM2
	NT5C1A
	GTF2A2
	GTF2B
	KCNQ3
	CDK7
	BECN1
	PTGER3
	RRP15
	TOMM70
	INTS12
	TRAPPC1
	DPH3
	TARS
	TMEM252
	LONP2
	PEX11B
	SMG8
	CTNNB1
	YKT6
	MARK1
	MTNR1A
	SERBP1
	EID2
	RNF4
	RNF6
	MAD2L1BP
	SPRYD3
	NIFK
	DIS3
	CACNA1E
	NUDT21
	ABHD2
	ATP5J
	ATMIN
	VLDLR
	RPUSD2
	NDUFAB1
	PEX13
	FBXL5
	TOR1A
	MTFMT
	ETFA
	ESRRA
	PCMT1
	SEC23A
	ANKRD13A
	CAP1
	CAMSAP1
	AMD1
	C6orf47
	CHAMP1
	SPPL2A
	LACTB
	C6orf62
	MSRB1
	SPCS3
	ATP9A
	VAPA
	VAPB
	ASH2L
	DNAJA2
	CCPG1
	DDI2
	PITPNA
	FAM168A
	RTFDC1
	KIF1B
	PTPN3
	ZBTB39
	DCAF13
	MPC2
	VCP
	VDAC3
	LRRC59
	CLPX
	CD3EAP
	PYROXD1
	N4BP1
	TSG101
	TMPPE
	YME1L1
	RPL7L1
	SUCLG1
	SUCLA2
	SLC22A4
	NRIP1
	TOX4
	AREL1
	LRRC8D
	RRP36
	PAIP2
	CAB39
	SMIM18
	GSR
	GSK3B
	WSB2
	CCNY
	RNASEH1
	ZNF281
	JKAMP
	GSKIP
	ARMC8
	LAPTM4B
	NIP7
	MRPL46
	DIRC2
	NDUFA9
	DHRS7B
	SSH1
	FADD
	NAPG
	TRIM59
	STRAP
	TSPYL5
	RAE1

## Sheet:  Table S2
Supplementary Table 2. Genomic information of up-regulated age-associated genes (UAGs).
Entrez GeneID	Official Gene Symbol	Chromosome	Start Position on the Genomic Accession	End Position on the Genomic Accession	Strand
143888	KDELC2	11	108472106	108498432	-
55340	GIMAP5	7	150737348	150743649	+
56122	PCDHB14	5	141222326	141226288	+
56129	PCDHB7	5	141172621	141176376	+
275	AMT	3	49416778	49422678	-
153770	PLAC8L1	5	146084149	146104383	-
64900	LPIN3	20	41340779	41360585	+
3512	JCHAIN	4	70655541	70676901	-
7185	TRAF1	9	120902393	120929173	-
8292	COLQ	3	15450133	15521751	-
64926	RASAL3	19	15451624	15464571	-
201134	CEP112	17	65635540	66192131	-
4626	MYH8	17	10390325	10421950	-
123904	NRN1L	16	67884878	67886368	+
10397	NDRG1	8	133237171	133297587	-
57088	PLSCR4	3	146192335	146251179	-
9754	STARD8	X	68647669	68725842	+
10578	GNLY	2	85694291	85698854	+
24146	CLDN15	7	101232092	101238820	-
56927	GPR108	19	6729914	6737622	-
1760	DMPK	19	45769709	45782557	-
11118	BTN3A2	6	26365159	26451697	+
201633	TIGIT	3	114293986	114310288	+
5613	PRKX	X	3604343	3713634	-
85378	TUBGCP6	22	50217689	50245024	-
6773	STAT2	12	56341597	56360253	-
92745	SLC38A5	X	48458537	48470256	-
55815	TSNAXIP1	16	67806573	67828068	+
57412	AS3MT	10	102869453	102901899	+
3683	ITGAL	16	30472662	30523185	+
25956	SEC31B	10	100486646	100519838	-
10180	RBM6	3	49940038	50077252	+
112869	SGF29	16	28553915	28591790	+
29121	CLEC2D	12	9669708	9699555	+
83875	BCO2	11	112175485	112218929	+
126668	TDRD10	1	154502219	154548147	+
5866	RAB3IL1	11	61897296	61946312	-
9744	ACAP1	17	7336506	7354944	+
6237	RRAS	19	49635292	49640143	-
10516	FBLN5	14	91869411	91947702	-
80833	APOL3	22	36140323	36166177	-
5260	PHKG1	7	56079927	56093450	-
149483	CCDC17	1	45620044	45624787	-
89849	ATG16L2	11	72814406	72843740	+
79726	WDR59	16	74873568	74985146	-
4192	MDK	11	46380784	46383837	+
197258	FUK	16	70454421	70480274	+
148170	CDC42EP5	19	54465025	54473290	-
93611	FBXO44	1	11654375	11663327	+
23245	ASTN2	9	116425225	117415039	-
140290	TCP10L	21	32574841	32585535	-
56477	CCL28	5	43356972	43412391	-
55876	GSDMB	17	39904595	39919377	-
140876	RIPOR3	20	50586108	50692004	-
283989	TSEN54	17	75516528	75524739	+
9567	GTPBP1	22	38704561	38738265	+
375033	PEAR1	1	156893697	156916434	+
26993	AKAP8L	19	15380048	15419121	-
7148	TNXB	6	32041155	32109374	-
8501	SLC43A1	11	57484531	57515954	-
7499	XG	X	2751108	2816500	+
2	A2M	12	9067708	9115962	-
79993	ELOVL7	5	60751789	60844292	-
130749	CPO	2	206932853	206971064	+
140467	ZNF358	19	7513880	7521025	+
9170	LPAR2	19	19623655	19628930	-
9719	ADAMTSL2	9	133532164	133575519	+
5243	ABCB1	7	87503863	87713323	-
3004	GZMM	19	544034	549920	+
3007	HIST1H1D	6	26234212	26234988	-
3001	GZMA	5	55102646	55110252	+
3003	GZMK	5	55024279	55034132	+
3002	GZMB	14	24630954	24634226	-
1589	CYP21A2	6	32038316	32041670	+
1582	CYP8B1	3	42872192	42876141	-
60494	CCDC81	11	86374736	86423109	+
5654	HTRA1	10	122461525	122514908	+
339488	TFAP2E	1	35571067	35595591	+
23225	NUP210	3	13316230	13420319	-
55621	TRMT1	19	13104900	13117568	-
959	CD40LG	X	136648177	136660390	+
3913	LAMB2	3	49121114	49133166	-
221078	NSUN6	10	18512582	18659264	-
9924	PAN2	12	56316223	56334053	-
81890	QTRT1	19	10701436	10713367	+
919	CD247	1	167430640	167518610	-
914	CD2	1	116754464	116769229	+
916	CD3E	11	118304580	118316175	+
440087	SMCO3	12	14804650	14816761	-
285755	PPIL6	6	109390215	109441171	-
29937	NENF	1	212432887	212446379	+
123099	DEGS2	14	100146416	100166886	-
1118	CHIT1	1	203216079	203229732	-
23133	PHF8	X	53936680	54048935	-
161176	SYNE3	14	95416083	95516693	-
5826	ABCD4	14	74285277	74303064	-
127579	DCST2	1	155018513	155033781	-
56623	INPP5E	9	136428615	136439861	-
51162	EGFL7	9	136654753	136672678	+
117157	SH2D1B	1	162395266	162412138	-
57575	PCDH10	4	133149290	133208606	+
3458	IFNG	12	68154770	68159741	-
5228	PGF	14	74941830	74955764	-
100316904	SAP25	7	100572225	100573864	-
115703	ARHGAP33	19	35775515	35788822	+
1307	COL16A1	1	31652247	31704167	-
3937	LCP2	5	170248084	170297818	-
3931	LCAT	16	67939884	67944112	-
3932	LCK	1	32251239	32286167	+
4818	NKG7	19	51371616	51372706	-
389289	ANXA2R	5	43039080	43040345	-
25759	SHC2	19	416583	461011	-
3661	IRF3	19	49659569	49665875	-
149563	SRARP	1	16004236	16006695	+
3268	AGFG2	7	100539211	100568220	+
5583	PRKCH	14	61280953	61550980	+
57211	ADGRG6	6	142301919	142446266	+
57217	TTC7A	2	46915931	47076136	+
60401	EDA2R	X	66594384	66639303	-
975	CD81	11	2376177	2397419	+
972	CD74	5	150401637	150412936	-
971	CD72	9	35609977	35646857	-
970	CD70	19	6581646	6591152	-
390595	UBAP1L	15	65092760	65106656	-
27113	BBC3	19	47220822	47232998	-
5414	SEPT4	17	58520250	58540818	-
4239	MFAP4	17	19383442	19387219	-
91607	SLFN11	17	35350305	35373914	-
313	AOAH	7	36512042	36724549	-
51365	PLA1A	3	119597848	119629811	+
56103	PCDHGB2	5	141360136	141512979	+
55620	STAP2	19	4324043	4338877	-
7289	TULP3	12	2890867	2941140	+
7293	TNFRSF4	1	1211326	1216812	-
7297	TYK2	19	10350528	10380572	-
158511	CSAG1	X	152727484	152733736	-
81858	SHARPIN	8	144098633	144104265	-
147912	SIX5	19	45764785	45769239	-
4595	MUTYH	1	45329242	45340925	-
5204	PFDN5	12	53295451	53299450	+
400668	PRSS57	19	685521	695461	-
3040	HBA2	16	172847	173710	+
3043	HBB	11	5225466	5227071	-
146206	CARMIL2	16	67645004	67657569	+
126549	ANKLE1	19	17281645	17287646	+
6901	TAZ	X	154411406	154421726	+
4063	LY9	1	160796074	160828256	+
4060	LUM	12	91103455	91111765	-
4068	SH2D1A	X	124346282	124373160	+
3600	IL15	4	141636596	141733987	+
3606	IL18	11	112143251	112164117	-
116984	ARAP2	4	36005186	36244832	-
951	CD37	19	49335314	49340608	+
85360	SYDE1	19	15107364	15114988	+
10457	GPNMB	7	23246206	23275110	+
7128	TNFAIP3	6	137866317	137883314	+
7122	CLDN5	22	19523024	19527545	-
112885	PHF21B	22	44881162	45009928	-
3384	ICAM2	17	64002595	64020634	-
51267	CLEC1A	12	10069504	10099065	-
11221	DUSP10	1	221701420	221742176	-
51348	KLRF1	12	9827303	9845005	+
9034	CCRL2	3	46407166	46409523	+
127795	C1orf87	1	59990394	60073770	-
79958	DENND1C	19	6467204	6481808	-
114836	SLAMF6	1	160485030	160523268	-
338440	ANO9	11	417930	442011	-
28959	TMEM176B	7	150791287	150801360	-
51296	SLC15A3	11	60937083	60952081	-
3978	LIG1	19	48115445	48170603	-
81794	ADAMTS10	19	8580240	8610735	-
140564	APOBEC3D	22	39021113	39034328	+
51751	HIGD1B	17	44844281	44850480	+
1029	CDKN2A	9	21967752	21995043	-
54938	SARS2	19	38915264	38930896	-
402573	C7orf61	7	100456615	100464271	-
1643	DDB2	11	47214942	47239218	+
5551	PRF1	10	70597348	70602775	-
4857	NOVA1	14	26445883	26597754	-
2070	EYA4	6	133240340	133532120	+
54541	DDIT4	10	72273919	72276039	+
54540	FAM193B	5	177519789	177554585	-
54760	PCSK4	19	1481428	1490874	-
6943	TCF21	6	133889121	133895537	+
89876	MAATS1	3	119703022	119767102	+
51065	RPS27L	15	63153340	63157542	-
3993	LLGL2	17	75525080	75575209	+
85450	ITPRIP	10	104309696	104338493	-
154075	SAMD3	6	130133203	130365425	-
10417	SPON2	4	1166932	1208962	-
10411	RAPGEF3	12	47734670	47759106	-
84058	WDR54	2	74421721	74425755	+
115330	GPR146	7	1044573	1059269	+
4256	MGP	12	14881181	14885919	-
339210	C17orf67	17	56791913	56833990	-
23612	PHLDA3	1	201464284	201469171	-
51478	HSD17B7	1	162790702	162812818	+
56128	PCDHB8	5	141177790	141180500	+
3831	KLC1	14	103629188	103701551	+
401124	DTHD1	4	36281593	36347511	+
10974	ADIRF	10	86968431	86970909	+
2052	EPHX1	1	225810074	225845563	+
2057	EPOR	19	11377205	11384342	-
9402	GRAP2	22	39901073	39973343	+
7984	ARHGEF5	7	144355341	144380632	+
145508	CEP128	14	80478321	80959501	-
54567	DLL4	15	40929333	40939060	+
91373	UAP1L1	9	137077475	137084538	+
54733	SLC35F2	11	107790991	107859188	-
199223	TTC21A	3	39107661	39139009	+
1776	DNASE1L3	3	58192626	58211003	-
27158	NDOR1	9	137205667	137219361	+
1815	DRD4	11	637305	640706	+
29909	GPR171	3	151197754	151203674	-
1907	EDN2	1	41478775	41484699	-
6512	SLC1A7	1	53087179	53142632	-
6513	SLC2A1	1	42925375	42959176	-
6515	SLC2A3	12	7919228	7936296	-
7349	UCN	2	27307400	27308445	-
3812	KIR3DL2	19	54850319	54867215	+
3811	KIR3DL1	19	54816438	54830778	+
50507	NOX4	11	89324353	89589611	-
55268	ECHDC2	1	52895910	52927212	-
2217	FCGRT	19	49512279	49526428	+
9429	ABCG2	4	88090264	88231417	-
163175	LGI4	19	35124513	35135274	-
83938	LRMDA	10	75431646	76559220	+
9289	ADGRG1	16	57619535	57665039	+
9022	CLIC3	9	136994608	136997929	-
7041	TGFB1I1	16	31472155	31477960	+
7040	TGFB1	19	41330531	41353933	-
7049	TGFBR3	1	91680343	91906002	-
80221	ACSF2	17	50426158	50474845	+
85302	FBF1	17	75909574	75938232	-
79618	HMBOX1	8	28890370	29064939	+
64098	PARVG	22	44170228	44208469	+
79710	MORC4	X	106940300	107000244	-
27130	INVS	9	100099185	100302175	+
80714	PBX4	19	19561707	19618916	-
26261	FBXO24	7	100582490	100601117	+
56892	TCIM	8	40153468	40155308	+
2064	ERBB2	17	39688084	39728662	+
23654	PLXNB2	22	50274979	50307637	-
6539	SLC6A12	12	190077	214523	-
9656	MDC1	6	30699807	30717988	-
29964	PRICKLE4	6	41780762	41787372	+
2232	FDXR	17	74862497	74873031	-
5939	RBMS2	12	56521812	56596196	+
3490	IGFBP7	4	57031071	57110385	-
114548	NLRP3	1	247416156	247449108	+
10225	CD96	3	111542079	111665996	+
7597	ZBTB25	14	64447172	64505213	-
149628	PYHIN1	1	158931177	159010083	+
359948	IRF2BP2	1	234604269	234609525	-
11067	C10orf10	10	44976261	44978882	-
80162	PGGHG	11	287760	295688	+
23354	HAUS5	19	35612744	35625349	+
3338	DNAJC4	11	64230281	64234281	+
55692	LUC7L	16	188969	229482	-
6649	SOD3	4	24795463	24800845	+
6886	TAL1	1	47216290	47232389	-
92922	CCDC102A	16	57512178	57538305	-
55191	NADSYN1	11	71453171	71501538	+
197135	PATL2	15	44665732	44711389	-
4143	MAT1A	10	80271820	80290003	-
29946	SERTAD3	19	40440841	40444375	-
5919	RARRES2	7	150338318	150341685	-
79883	PODNL1	19	13931187	13953392	-
220001	VWCE	11	61258286	61295316	-
57595	PDZD4	X	153802166	153830567	-
57593	EBF4	20	2692878	2760108	+
27303	RBMS3	3	29280860	30010395	+
220004	PPP1R32	11	61481113	61490928	+
2615	LRRC32	11	76657441	76670941	-
23180	RFTN1	3	16315845	16513715	-
2946	GSTM2	1	109668022	109683997	+
164668	APOBEC3H	22	39097204	39104067	+
4313	MMP2	16	55478830	55506691	+
11309	SLCO2B1	11	75150987	75206400	+
5745	PTH1R	3	46877690	46903799	+
64167	ERAP2	5	96875940	96919703	+
57101	ANO2	12	5560241	5948790	-
10491	CRTAP	3	33113958	33147773	+
122416	ANKRD9	14	102503649	102509791	-
80310	PDGFD	11	103907186	104164299	-
3280	HES1	3	194136142	194138612	+
387082	SUMO4	6	149400359	149401046	+
84174	SLA2	20	36612519	36646216	-
10267	RAMP1	2	237858714	237912117	+
9047	SH2D2A	1	156806238	156816853	-
142678	MIB2	1	1615188	1630610	+
613227	HIGD1C	12	50936223	50972592	+
144195	SLC2A14	12	7812512	7891196	-
760	CA2	8	85463902	85481492	+
5371	PML	15	73994673	74047819	+
5764	PTN	7	137227341	137343865	-
23314	SATB2	2	199269500	199471266	-
6608	SMO	7	129188872	129213548	+
440689	HIST2H2BF	1	149782689	149812373	-
1893	ECM1	1	150508011	150513789	+
2139	EYA2	20	46894624	47188844	+
9696	CROCC	1	16914082	16972979	+
81575	APOLD1	12	12725917	12791466	+
80332	ADAM33	20	3667973	3682131	-
23460	ABCA6	17	69062044	69142188	-
84433	CARD11	7	2906075	3043945	-
93109	TMEM44	3	194587673	194633819	-
255104	TMCO4	1	19682213	19800385	-
55657	ZNF692	1	248850004	248860759	-
9843	HEPH	X	66162526	66267389	+
1240	CMKLR1	12	108288044	108339348	-
442213	PTCHD4	6	47858598	48111132	-
91937	TIMD4	5	156915750	156963255	-
116511	MAS1L	6	29486766	29487902	-
132001	TAMM41	3	11721896	11846919	-
10062	NR1H3	11	47248300	47269033	+
54858	PGPEP1	19	18340573	18369953	+
54762	GRAMD1C	3	113828182	113947174	+
3561	IL2RG	X	71107404	71111631	-
4485	MST1	3	49683947	49689528	-
27106	ARRDC2	19	18001132	18014102	+
25861	WHRN	9	114402078	114505509	-
25865	PRKD2	19	46674316	46717127	-
149954	BPIFB4	20	33081512	33111751	+
6626	SNRPA	19	40750854	40765392	+
56548	CHST7	X	46573687	46598496	+
29952	DPP7	9	137110540	137117980	-
2331	FMOD	1	203340621	203351429	-
53827	FXYD5	19	35154722	35169885	+
85413	SLC22A16	6	110424587	110476641	-
79778	MICALL2	7	1433639	1459497	-
8742	TNFSF12	17	7549058	7557890	+
79651	RHBDF2	17	76470893	76501440	-
648791	PPP1R3G	6	5085486	5087221	+
5973	RENBP	X	153935263	153944780	-
154197	PNLDC1	6	159799453	159820704	+
150094	SIK1	21	43414490	43427126	-
78994	PRR14	16	30650702	30656440	+
55281	TMEM140	7	135148014	135166215	+
56731	SLC2A4RG	20	63739858	63744050	+
84689	MS4A14	11	60396014	60417756	+
2672	GFI1	1	92473043	92486876	-
2678	GGT1	22	24583750	24629005	+
5331	PLCB3	11	64251523	64269452	+
5333	PLCD1	3	38007496	38029663	-
5335	PLCG1	20	41137519	41175721	+
729	C6	5	41142116	41261486	-
8553	BHLHE40	3	4979412	4985181	+
8558	CDK10	16	89686612	89696364	+
4739	NEDD9	6	11183298	11382348	-
286257	PAXX	9	136992418	136993976	+
80115	BAIAP2L2	22	38084889	38110944	-
6205	RPS11	19	49496365	49499712	+
347	APOD	3	195568702	195584205	-
8839	WISP2	20	44714204	44728041	+
9595	CYTIP	2	157412781	157444092	-
8764	TNFRSF14	1	2555767	2565622	+
684	BST2	19	17402939	17405648	-
8495	PPFIBP2	11	7513765	7667329	+
5996	RGS1	1	192575727	192580029	+
51278	IER5	1	181088502	181090843	+
54058	C21orf58	21	46300426	46323899	-
6781	STC1	8	23841921	23854807	-
56133	PCDHB2	5	141094607	141097380	+
56131	PCDHB4	5	141121750	141125623	+
9249	DHRS3	1	12567910	12618361	-
3691	ITGB4	17	75721328	75757819	+
22801	ITGA11	15	68297433	68432312	-
22806	IKZF3	17	39757715	39864188	-
116113	FOXP4	6	41546426	41602384	+
23371	TNS2	12	53046980	53064379	+
4283	CXCL9	4	76001342	76007523	-
389	RHOC	1	112701127	112707403	-
63910	SLC17A9	20	62952647	62968597	+
165	AEBP1	7	44104320	44114565	+
85451	UNK	17	75784771	75825805	+
10365	KLF2	19	16324826	16328662	+
100423062	IGLL5	22	22887780	22895834	+
9284	NPIPA1	16	14935258	14952074	+
53353	LRP1B	2	140231423	142132463	-
1551	CYP3A7	7	99705037	99735200	-
3039	HBA1	16	176651	177522	+
8701	DNAH11	7	21543215	21901568	+
55137	FIGN	2	163602611	163736155	-
132671	SPATA18	4	52051331	52097305	+
55796	MBNL3	X	132369314	132490030	-
9976	CLEC2B	12	9852369	9869859	-
9973	CCS	11	66593162	66606019	+
144448	TSPAN19	12	85014311	85036277	-
51517	NCKIPSD	3	48663814	48685941	-
26053	AUTS2	7	69598475	70793068	+
10316	NMUR1	2	231519903	231530471	-
9518	GDF15	19	18386158	18389176	+
26147	PHF19	9	120855651	120901967	-
5187	PER1	17	8140470	8156405	-
163223	ZNF676	19	22179101	22196951	-
8515	ITGA10	1	145891208	145910189	-
8510	MMP23B	1	1631681	1634654	+
221188	ADGRG5	16	57529339	57578182	+
550	AUP1	2	74526648	74529897	-
4776	NFATC4	14	24366911	24379604	+
56654	NPDC1	9	137039457	137046224	-
1198	CLK3	15	74598476	74645418	+
85479	DNAJC5B	8	66014983	66100520	+
80152	CENPT	16	67828157	67847458	-
1195	CLK1	2	200853009	200864744	-
10347	ABCA7	19	1040103	1065572	+
10346	TRIM22	11	5689587	5710863	+
100271927	RASA4B	7	102483139	102517777	-
5252	PHF1	6	33410751	33416453	+
11129	CLASRP	19	45039040	45070956	+
50853	VILL	3	37987974	38007188	+
50852	TRAT1	3	108822698	108855005	+
3902	LAG3	12	6772483	6778455	+
9956	HS3ST2	16	22814162	22916338	+
203	AK1	9	127866480	127886749	-
22995	CEP152	15	48662534	48811901	-
22994	CEP131	17	81189593	81222989	-
81490	PTDSS2	11	448264	491399	+
920	CD4	12	6789472	6820810	+
53947	A4GALT	22	42692115	42721301	-
924	CD7	17	82314865	82320829	-
1373	CPS1	2	210477682	210679107	+
55501	CHST12	7	2403489	2434607	+
30009	TBX21	17	47733240	47746122	+
23475	QPRT	16	29670588	29698699	+
64787	EPS8L2	11	705217	727727	+
55086	CXorf57	X	106611930	106679443	+
2306	FOXD2	1	47436017	47440691	+
414189	AGAP6	10	49981196	50010507	+
440498	HSBP1L1	18	79964582	79970822	+
26160	IFT172	2	27444373	27489819	-
389336	C5orf46	5	147850463	147906594	-
220382	FAM181B	11	82732004	82733864	-
3075	CFH	1	196651878	196747504	+
3078	CFHR1	1	196819730	196832189	+
79777	ACBD4	17	45132600	45144181	+
126374	WTIP	19	34481935	34509147	+
480	ATP1A4	1	160151562	160186977	+
6468	FBXW4	10	101610664	101695295	-
84875	PARP10	8	143977152	143986471	-
219621	CABCOCO1	10	61662927	61766766	+
79658	ARHGAP10	4	147732063	148072781	+
3671	ISLR	15	74173746	74176871	+
57205	ATP10D	4	47485261	47593486	+
64221	ROBO3	11	124865409	124881474	+
80336	PABPC1L	20	44910060	44959160	+
1797	DXO	6	31969811	31972290	-
1794	DOCK2	5	169637247	170083382	+
1474	CST6	11	66011991	66013505	+
65010	SLC26A6	3	48625723	48635493	-
51196	PLCE1	10	93993989	94329447	+
64506	CPEB1	15	82543201	82648016	-
6284	S100A13	1	153618799	153634092	-
26137	ZBTB20	3	114314500	115147280	-
389643	NUGGC	8	28021964	28084068	-
115948	CCDC151	19	11420605	11435782	-
79792	GSDMD	8	143553387	143563062	+
93166	PRDM6	5	123089146	123194266	+
860	RUNX2	6	45328142	45664032	+
864	RUNX3	1	24899511	24965158	-
2026	ENO2	12	6914450	6923696	+
2022	ENG	9	127815012	127854773	-
90313	TP53I13	17	29568067	29573157	+
91289	LMF2	22	50502947	50507840	-
23764	MAFF	22	38201932	38216511	+
8320	EOMES	3	27715949	27722715	-
645811	CCDC154	16	1434388	1444489	-
55885	LMO3	12	16548372	16610233	-
4054	LTBP3	11	65538559	65558388	-
4053	LTBP2	14	74498183	74612331	-
4059	BCAM	19	44809059	44821421	+
969	CD69	12	9752486	9760901	-
80279	CDK5RAP3	17	47967904	47981786	+
10468	FST	5	53480338	53487134	+
28514	DLL1	6	170282200	170291075	-
221749	PXDC1	6	3722602	3752012	-
3426	CFI	4	109731221	109802225	-
3425	IDUA	4	986997	1004557	+
4855	NOTCH4	6	32194843	32224067	-
11184	MAP4K1	19	38587640	38618035	-
79661	NEIL1	15	75346895	75355251	+
59271	EVA1C	21	32411692	32515400	+
114822	RHPN1	8	143368827	143384220	+
378108	TRIM74	7	72954845	73005932	-
5790	PTPRCAP	11	67435510	67437682	-
3635	INPP5D	2	233059967	233207903	+
56006	SMG9	19	43727992	43754990	-
56000	NXF3	X	103075821	103093094	-
51226	COPZ2	17	48026167	48048091	-
947	CD34	1	207886538	207911338	-
85449	KIAA1755	20	38210505	38260772	-
9667	SAFB2	19	5586993	5622927	-
54929	TMEM161A	19	19119616	19138501	-
64393	ZMAT3	3	179017223	179072279	-
581	BAX	19	48954825	48961798	+
1435	CSF1	1	109910506	109930994	+
1731	SEPT1	16	30378133	30382850	-
5549	PRELP	1	203475755	203491352	+
10948	STARD3	17	39637080	39664201	+
64094	SMOC2	6	168441151	168667994	+
9780	PIEZO1	16	88715338	88785220	-
91133	L3MBTL4	18	5954703	6414911	-
1356	CP	3	149162410	149222050	-
9064	MAP3K6	1	27355179	27368037	-
3982	LIM2	19	51379909	51387956	-
64284	RAB17	2	237574322	237591126	-
64283	ARHGEF28	5	73626158	73941993	+
57192	MCOLN1	19	7522610	7534009	+
8153	RND2	17	43025241	43032041	+
9311	ASIC3	7	151048292	151052756	+
54360	CYTL1	4	5014586	5019470	-
3104	ZBTB48	1	6579967	6589280	+
79073	TMEM109	11	60913899	60923443	+
129530	LYG1	2	99284238	99304775	-
387923	SERP2	13	44373842	44397714	+
56901	NDUFA4L2	12	57234903	57240762	-
79812	MMRN2	10	86935540	86971311	-
92715	DPH7	9	137554899	137578935	-
7075	TIE1	1	43300895	43323110	+
64773	PCED1A	20	2835314	2841243	-
84073	MYCBPAP	17	50507778	50531502	+
154043	CNKSR3	6	154405299	154510619	-
7852	CXCR4	2	136114349	136118155	-
10404	CPQ	8	96645227	97143503	+
353322	ANKRD37	4	185396686	185400245	+
3236	HOXD10	2	176116764	176119942	+
1969	EPHA2	1	16124337	16156104	-
3235	HOXD9	2	176122685	176124917	+
5444	PON1	7	95298357	95324572	-
100506736	SLFN12L	17	35474906	35537861	-
100125288	ZGLP1	19	10304803	10309557	-
283234	CCDC88B	11	64340203	64357534	+
6569	SLC34A1	5	177384431	177412021	+
152573	SHISA3	4	42397839	42402487	+
6560	SLC12A4	16	67943474	67968694	-
6563	SLC14A1	18	45724123	45752520	+
25959	KANK2	19	11164267	11197567	-
3824	KLRD1	12	10238385	10329607	+
3820	KLRB1	12	9595274	9607901	-
7538	ZFP36	19	39406847	39409412	+
7535	ZAP70	2	97712030	97744327	+
259197	NCR3	6	31588883	31593024	-
55367	PIDD1	11	799179	809504	-
55365	TMEM176A	7	150800543	150805120	+
130132	RFTN2	2	197568224	197676050	-
64321	SOX17	8	54457935	54460896	+
8631	SKAP1	17	48133438	48430291	-
2999	GZMH	14	24606480	24609763	-
54	ACP5	19	11574660	11579008	-
2990	GUSB	7	65960684	65982314	-
420	ART4	12	14829311	14843479	-
124152	IQCK	16	19716456	19858467	+
390667	PTX4	16	1485939	1488467	-
113189	CHST14	15	40470961	40473158	+
5470	PPEF2	4	75859872	75902528	-
10174	SORBS3	8	22544990	22575495	+
28231	SLCO4A1	20	62642445	62690700	+
59307	SIGIRR	11	405716	417454	-
1490	CTGF	6	131948176	131951378	-
114881	OSBPL7	17	47807367	47821822	-
115677	NOSTRIN	2	168786539	168865339	+
23498	HAAO	2	42766198	42794359	-
1233	CCR4	3	32951555	32955312	+
1238	ACKR2	3	42809472	42867283	+
2487	FRZB	2	182833275	182866770	-
3805	KIR2DL4	19	54803612	54814517	+
3804	KIR2DL3	19	54738509	54753052	+
63922	CHTF18	16	788622	798074	+
5920	RARRES3	11	63536801	63546458	+
100506742	CASP12	11	104885718	104898670	-
57333	RCN3	19	49527579	49543638	+
60681	FKBP10	17	41812262	41823217	+
84636	GPR174	X	79170972	79172229	+
7316	UBC	12	124911645	124915041	-
160622	GRASP	12	52006945	52015889	+
4343	MOV10	1	112674312	112702377	+
9580	SOX13	1	204073096	204127743	+
55063	ZCWPW1	7	100400826	100429239	-
340273	ABCB5	7	20615622	20757014	+
55065	SLC52A1	17	5032602	5035458	-
120376	COLCA2	11	111298517	111308735	+
200539	ANKRD23	2	96837914	96844021	-
253769	WDR27	6	169426420	169702071	-
84324	SARNP	12	55752463	55817756	-
441054	C4orf47	4	185405227	185449828	+
57130	ATP13A1	19	19645198	19663694	-
81030	ZBP1	20	57603846	57620576	-
2149	F2R	5	76716043	76735780	+
84289	ING5	2	241687017	241729481	+
84286	TMEM175	4	932387	958656	+
3315	HSPB1	7	76302558	76304297	+
925	CD8A	2	86784605	86808396	-
633	BGN	X	153494889	153509554	+
639	PRDM1	6	106046729	106109939	+
51093	RRNAD1	1	156728471	156736960	+
102724473	GAGE10	X	49303646	49319844	+
221458	KIF6	6	39335100	39725405	-
149473	CCDC24	1	43991247	43996528	+
130872	AHSA2	2	61177418	61191210	+
8216	LZTR1	22	20982269	20999037	+
9358	ITGBL1	13	101452593	101720857	+
1193	CLIC2	X	155276207	155334681	-
60677	CELF6	15	72284727	72320184	-
10252	SPRY1	4	123396791	123403760	+
54796	BNC2	9	16409503	16870838	-
1026	CDKN1A	6	36676460	36687339	+
1800	DPEP1	16	89613308	89641540	+
79173	C19orf57	19	13882348	13906125	-
3106	HLA-B	6	31353866	31357245	-
4092	SMAD7	18	48919853	48950711	-
4094	MAF	16	79202624	79600725	-
5730	PTGDS	9	136977504	136981742	+
56244	BTNL2	6	32393339	32408879	-
64175	P3H1	1	42746335	42767084	-
1843	DUSP1	5	172768090	172771200	-
1847	DUSP5	10	110497867	110511544	+
1844	DUSP2	2	96143166	96145468	-
2168	FABP1	2	88122982	88128131	-
3299	HSF4	16	67163385	67169945	+
728741	NPIPB6	16	28342517	28364971	-
132884	EVC2	4	5531921	5709548	-
161198	CLEC14A	14	38254000	38256370	-
8795	TNFRSF10B	8	23020133	23069187	-
8425	LTBP4	19	40592888	40629820	+
165140	OXER1	2	42762499	42764261	-
144132	DNHD1	11	6497296	6572025	+
150946	GAREM2	2	26173091	26202405	+
7593	MZF1	19	58561917	58573851	-
55357	TBC1D2	9	98198998	98255721	-
252983	STXBP4	17	54968728	55164285	+
2621	GAS6	13	113820549	113864103	-
10013	HDAC6	X	48801377	48824982	+
56108	PCDHGA7	5	141382739	141512979	+
10278	EFS	14	23356400	23365633	-
9051	PSTPIP1	15	76994680	77037475	+
22897	CEP164	11	117316346	117413266	+
79153	GDPD3	16	30104810	30113557	-
79156	PLEKHF1	19	29665420	29675477	+
343413	FCRL6	1	159800506	159816257	+
50615	IL21R	16	27402162	27452045	+
26232	FBXO2	1	11648361	11654831	-
3725	JUN	1	58780791	58784113	-
3727	JUND	19	18279694	18281656	-
4684	NCAM1	11	112961247	113278436	+
5118	PCOLCE	7	100602259	100608175	+
57823	SLAMF7	1	160739057	160754821	+
147138	TMC8	17	78129296	78142968	+
80895	ILKAP	2	238170401	238203702	-
1521	CTSW	11	65879813	65883741	+
79844	ZDHHC11	5	795605	863634	-
93210	PGAP3	17	39671122	39688070	-
127435	PODN	1	53062052	53085502	+
51225	ABI3	17	49210227	49223225	+
25792	CIZ1	9	128166065	128204383	-
223075	CCDC129	7	31514071	31658720	+
2648	KAT2A	17	42113111	42121393	-
84164	ASCC2	22	29788608	29838304	-
123920	CMTM3	16	66604032	66613892	+
3551	IKBKB	8	42271302	42332653	+
716	C1S	12	7060676	7071032	+
715	C1R	12	7080209	7092447	-
710	SERPING1	11	57597554	57614853	+
6615	SNAI1	20	49982976	49988886	+
10848	PPP1R13L	19	45379634	45406349	-
22861	NLRP1	17	5501399	5584512	-
54436	SH3TC1	4	8182072	8241103	+
3702	ITK	5	157180896	157255185	+
2121	EVC	4	5711197	5829043	+
2122	MECOM	3	169083499	169663781	-
6911	TBX6	16	30085793	30091919	-
79990	PLEKHH3	17	42667914	42677030	-
11159	RABL2A	2	113627218	113643398	+
652	BMP4	14	53949736	53956862	-
389558	FAM180A	7	135729598	135748869	-
153020	RASGEF1B	4	81426393	81471928	-
64651	CSRNP1	3	39141851	39154602	-
85474	LBX2	2	74497517	74503316	-
64129	TINAGL1	1	31576384	31587686	+
27350	APOBEC3C	22	39014260	39018838	+
153579	BTNL9	5	181039875	181061525	+
200186	CRTC2	1	153947672	153958656	-
9095	TBX19	1	168281040	168314426	+
3575	IL7R	5	35856875	35879603	+
4496	MT1H	16	56669814	56671129	+
124401	ANKS3	16	4696510	4734377	-
11098	PRSS23	11	86791059	86952910	+
730	C7	5	40909497	40982939	+
23526	ARHGAP45	19	1065923	1087831	+
11262	SP140	2	230202924	230316571	+
7475	WNT6	2	218859823	218874232	+
55351	STK32B	4	5051323	5501001	+
196403	DTX3	12	57604327	57609804	+
2323	FLT3LG	19	49474172	49487038	+
2321	FLT1	13	28300346	28495128	-
2327	FMO2	1	171185208	171212683	+
2328	FMO3	1	171090873	171117819	+
4647	MYO7A	11	77128192	77215241	+
5159	PDGFRB	5	150113839	150155884	-
254427	PROSER2	10	11823341	11872277	+
80346	REEP4	8	22138014	22141951	-
414918	DENND6B	22	50309032	50327088	-
116842	LEAP2	5	132873666	132874890	+
8822	FGF17	8	22039708	22048809	+
144406	WDR66	12	121918557	122003927	+
9130	FAM50A	X	154444126	154450654	+
10312	TCIRG1	11	68038995	68053839	+
1294	COL7A1	3	48564073	48595302	-
1295	COL8A1	3	99638596	99796733	+
5630	PRPH	12	49295013	49298698	+

## Sheet: Tables S3
Supplementary Table 3. Genomic information of down-regulated age-associated genes (DAGs).
Entrez GeneID	Official Gene Symbol	Chromosome	Start Position on the Genomic Accession	End Position on the Genomic Accession	Strand
114781	BTBD9	6	38168451	38640426	-
55293	UEVLD	11	18529609	18588837	-
55290	BRF2	8	37843880	37849913	-
81545	FBXO38	5	148383935	148442836	+
402055	SRRD	22	26483867	26494620	+
23220	DTX4	11	59171430	59208587	+
55839	CENPN	16	81006498	81033107	+
2845	GPR22	7	107470057	107476207	+
9525	VPS4B	18	63389190	63422519	-
26017	FAM32A	19	16185184	16192046	+
253635	GPATCH11	2	37084451	37099244	+
56970	ATXN7L3	17	44191805	44199976	-
7458	EIF4H	7	74174376	74197101	+
65082	VPS33A	12	122231547	122266521	-
10885	WDR3	1	117929749	117960426	+
65260	COA7	1	52686342	52698366	-
4729	NDUFV2	18	9102623	9134345	+
4722	NDUFS3	11	47579010	47584563	+
51103	NDUFAF1	15	41387349	41402694	-
51100	SH3GLB1	1	86704570	86748184	+
25980	AAR2	20	36236136	36256941	+
22996	TTC39A	1	51287258	51345116	-
57089	ENTPD7	10	99659506	99711245	+
10579	TACC2	10	121989174	122254545	+
10576	CCT2	12	69585428	69601577	+
149461	CLDN19	1	42733093	42740254	-
5988	RFPL1	22	29403031	29442491	+
55109	AGGF1	5	77030385	77065234	+
51118	UTP11	1	38012712	38024825	+
144423	GLT1D1	12	128853323	128984964	+
23265	EXOC7	17	76080993	76104221	-
9527	GOSR1	17	30477402	30528314	+
55206	SBNO1	12	123289109	123365204	-
147007	TMEM199	17	28357581	28363683	+
10767	HBS1L	6	134960378	135054898	-
284613	CYB561D1	1	109492830	109500441	+
112936	VPS26B	11	134224605	134247792	+
112939	NACC1	19	13116848	13141147	+
23366	KIAA0895	7	36324150	36390125	-
79803	HPS6	10	102065367	102068038	+
8034	SLC25A16	10	68479961	68527523	-
26526	TSPAN16	19	11296139	11326996	+
8520	HAT1	2	171922425	171983686	+
4744	NEFH	22	29480192	29491290	+
5868	RAB5A	3	19947080	19985175	+
5865	RAB3B	1	51907956	51990764	-
5861	RAB1A	2	65086854	65130301	-
5862	RAB2A	8	60516910	60623644	+
2182	ACSL4	X	109641330	109733403	-
51126	NAA20	20	20017290	20033629	+
155	ADRB3	8	37962995	37966666	-
159	ADSS	1	244408492	244452134	-
158	ADSL	22	40346500	40387408	+
148423	C1orf52	1	85249953	85259672	-
112950	MED8	1	43383908	43389812	-
9778	KIAA0232	4	6782732	6884172	+
57132	CHMP1B	18	11851390	11854449	+
23185	LARP4B	10	806914	931900	-
79720	VPS37B	12	122865328	122896165	-
4190	MDH1	2	63588609	63607197	+
4191	MDH2	7	76048019	76067508	+
151195	CCNYL1	2	207711540	207756174	+
55781	RIOK2	5	97160867	97183301	-
6754	SSTR4	20	23035420	23036677	+
51807	TUBA8	22	18110687	18131731	+
51808	PHAX	5	126600915	126627252	+
9375	TM9SF2	13	99501374	99564048	+
51571	FAM49B	8	129839593	130016697	-
26060	APPL1	3	57227737	57273471	+
54207	KCNK10	14	88180108	88326912	-
345757	FAM174A	5	100535305	100586741	+
146434	ZNF597	16	3432422	3443537	-
56888	KCMF1	2	84971108	85059472	+
1132	CHRM4	11	46384792	46386608	-
8050	PDHX	11	34915829	34996128	+
79571	GCC1	7	127580628	127585600	-
283349	RASSF3	12	64610513	64697567	+
6585	SLIT1	10	96998038	97185926	-
2885	GRB2	17	75318076	75405709	-
55669	MFN1	3	179347692	179394944	+
55662	HIF1AN	10	100535884	100553924	+
56647	BCCIP	10	125823535	125853695	+
51143	DYNC1LI1	3	32525971	32570874	-
85460	ZNF518B	4	10439880	10457427	-
7965	AIMP2	7	6009241	6023834	+
10683	DLL3	19	39498917	39508481	+
6253	RTN2	19	45485288	45497055	-
10539	GLRX3	10	130136375	130182877	+
29094	LGALSL	2	64454193	64461383	+
80854	SETD7	4	139495934	139556769	-
552889	ATXN7L3B	12	74537771	74541452	+
150737	TTC30B	2	177550152	177552796	-
57538	ALPK3	15	84816631	84873482	+
65080	MRPL44	2	223943224	223967714	+
27020	NPTN	15	73560003	73633412	-
6416	MAP2K4	17	12020818	12143831	+
286077	FAM83H	8	143723933	143739947	-
6732	SRPK1	6	35833034	35921180	-
6734	SRPRA	11	126255151	126268982	-
55573	CDV3	3	133573563	133590274	+
9926	LPGAT1	1	211743457	211830772	-
9927	MFN2	1	11980181	12013515	+
211	ALAS1	3	52198083	52214327	+
25778	DSTYK	1	205142497	205211599	-
96764	TGS1	8	55773232	55826445	+
64216	TFB2M	1	246540561	246566263	-
10904	BLCAP	20	37517417	37527931	-
79084	WDR77	1	111439890	111449308	-
4580	MTX1	1	155208699	155213839	+
57470	LRRC47	1	3780220	3796504	-
51304	ZDHHC3	3	44915261	44976190	-
5825	ABCD3	1	94385106	94518663	+
5824	PEX19	1	160276809	160285151	-
11261	CHP1	15	41231149	41281887	+
10473	HMGN4	6	26538344	26546937	+
10472	ZBTB18	1	244048939	244057476	+
51167	CYB5R4	6	83859651	83960427	+
10109	ARPC2	2	218217094	218254348	+
2764	GMFB	14	54474491	54489026	-
8669	EIF3J	15	44537068	44562803	+
8908	GYG2	X	2828712	2882820	+
3066	HDAC2	6	113936156	113971195	-
83998	REG4	1	119794018	119811580	-
83999	KREMEN1	22	29073078	29168333	+
498	ATP5A1	18	46084144	46104233	-
9537	TP53I11	11	44932348	44951306	-
7752	ZNF200	16	3222325	3236235	-
9908	G3BP2	4	75642769	75724525	-
55527	FEM1A	19	4791716	4795559	+
84549	MAK16	8	33485167	33501260	+
80262	C16orf70	16	67109881	67148544	+
153339	TMEM167A	5	83052846	83077453	-
57456	KIAA1143	3	44748744	44761681	-
83698	CALN1	7	71779491	72504271	-
29982	NRBF2	10	63133247	63155031	+
5594	MAPK1	22	21759657	21867680	-
51362	CDC40	6	110180421	110232220	+
65009	NDRG4	16	58463645	58515403	+
64756	ATPAF1	1	46635039	46668427	-
27257	LSM1	8	38163321	38176730	-
51182	HSPA14	10	14838160	14871741	+
8697	CDC23	5	138187648	138213343	-
10640	EXOC5	14	57202476	57268899	-
26128	KIF1BP	10	68988721	69016983	+
11198	SUPT16H	14	21351472	21384266	-
148930	KNCN	1	46545638	46551657	-
84803	GPAT3	4	83535634	83605875	+
128486	FITM2	20	44306557	44311249	-
84804	MFSD9	2	102713867	102736888	-
3608	ILF2	1	153661788	153671028	-
55745	AP5M1	14	57268888	57298742	+
92806	CENPBD1	16	89969775	89972832	-
57495	NWD2	4	37245068	37449465	+
29777	ABT1	6	26596943	26600050	+
10102	TSFM	12	57782745	57802856	+
23510	KCTD2	17	75032567	75065889	+
54918	CMTM6	3	32481312	32502911	-
4697	NDUFA4	7	10931953	10940186	-
55720	TSR1	17	2322678	2337384	-
84294	UTP23	8	116766503	116774684	+
5579	PRKCB	16	23835979	24220611	+
5576	PRKAR2A	3	48744601	48847850	-
5573	PRKAR1A	17	68413623	68551316	+
5571	PRKAG1	12	49002272	49018975	-
79594	MUL1	1	20499448	20508483	-
11222	MRPL3	3	131462201	131503016	-
25906	ANAPC15	11	72106254	72112793	-
84187	TMEM164	X	110002413	110184438	+
23433	RHOQ	2	46542409	46584688	+
388662	SLC6A17	1	110150510	110202202	+
222658	KCTD20	6	36442767	36491143	+
55975	KLHL7	7	23105734	23175421	+
10939	AFG3L2	18	12328944	12377309	-
10935	PRDX3	10	119167699	119178865	-
10933	MORF4L1	15	78872781	78897739	+
3419	IDH3A	15	78149326	78170542	+
8533	COPS3	17	17246624	17281303	-
390916	NUDT19	19	32691607	32713796	+
51650	MRPS33	7	141006161	141014981	-
92259	MRPS36	5	69217746	69230158	+
146223	CMTM4	16	66598178	66696707	-
79671	NLRX1	11	119168334	119184016	+
6924	ELOA	1	23743366	23762059	+
6921	ELOC	8	73945138	73972287	-
26747	NUFIP1	13	44939249	44989478	-
55322	C5orf22	5	31532086	31555058	+
830	CAPZA2	7	116862478	116919261	+
51003	MED31	17	6643313	6651804	-
51665	ASB1	2	238426741	238452250	+
80223	RAB11FIP1	8	37858947	37899516	-
22931	RAB18	10	27504174	27542237	+
10438	C1D	2	68042200	68063027	-
10128	LRPPRC	2	43886224	43996005	-
10121	ACTR1A	10	102479229	102502755	-
10434	LYPLA1	8	54046367	54102017	-
54931	TRMT10C	3	101561836	101566446	+
2803	GOLGA4	3	37243191	37366879	+
5431	POLR2B	4	56978640	57031162	+
5887	RAD23B	9	107283236	107332194	+
57129	MRPL47	3	179588465	179604646	-
56675	NRIP3	11	8980576	9004049	-
10440	TIMM17A	1	201955491	201970661	+
10959	TMED2	12	123584529	123598144	+
166929	SGMS2	4	107823645	107915047	+
54545	MTMR12	5	32227007	32313008	-
54707	GPN2	1	26879382	26890378	-
51136	RNFT1	17	59952362	59964756	-
51023	MRPS18C	4	83455932	83461723	+
7584	ZNF35	3	44648723	44660791	+
79657	RPAP3	12	47661932	47706061	-
6945	MLX	17	42567060	42573203	+
55334	SLC39A9	14	69398379	69462390	+
261726	TIPRL	1	168178845	168202114	+
55760	DHX32	10	125836337	125896483	-
57720	GPR107	9	130053706	130140169	+
253558	LCLAT1	2	30447226	30644225	+
10149	ADGRG2	X	18989307	19122956	-
9329	GTF3C4	9	132670035	132694955	+
2730	GCLM	1	93885199	93909598	-
1437	CSF2	5	132073792	132076170	+
5537	PPP6C	9	125146573	125189939	-
130507	UBR3	2	169827463	170084131	+
25940	FAM98A	2	33583661	33599362	-
3836	KPNA1	3	122421901	122514939	-
3837	KPNB1	17	47649838	47683638	+
1347	COX7A2	6	75237675	75243928	-
7520	XRCC5	2	216109297	216206293	+
7529	YWHAB	20	44885599	44908532	+
377	ARF3	12	48928836	48957526	-
51292	GMPR2	14	24232417	24239242	+
10971	YWHAQ	2	9583967	9631055	-
10978	CLP1	11	57657744	57661865	+
64841	GNPNAT1	14	52775193	52791668	-
81614	NIPA2	15	22838641	22868384	+
2271	FH	1	241497557	241519785	-
55862	ECHDC1	6	127288712	127343609	-
414149	ACBD7	10	15075475	15088776	-
84640	USP38	4	143184917	143223874	+
84645	C22orf23	22	37943050	37953669	-
84649	DGAT2	11	75768733	75801536	+
7326	UBE2G1	17	4269217	4366674	-
7321	UBE2D1	10	58334979	58370753	+
7322	UBE2D2	5	139561166	139628434	+
10087	COL4A3BP	5	75368486	75511981	-
79699	ZYG11B	1	52726454	52827342	+
801	CALM1	14	90396983	90408275	+
8624	PSMG1	21	39175446	39183514	-
64901	RANBP17	5	170861882	171300015	+
64101	LRRC4	7	128027071	128032273	-
80775	TMEM177	2	119679167	119682118	+
7846	TUBA1A	12	49184795	49189324	-
9616	RNF7	3	141738209	141746803	+
26953	RANBP6	9	6011019	6015660	-
23074	UHRF1BP1L	12	100026251	100142864	-
3321	IGSF3	1	116574398	116667755	-
5511	PPP1R8	1	27830741	27851672	+
5515	PPP2CA	5	134196457	134226259	-
128387	TATDN3	1	212791828	212816825	+
55709	KBTBD4	11	47572197	47579015	-
5134	PDCD2	6	170575572	170584692	-
8453	CUL2	10	35008551	35126899	-
8452	CUL3	2	224470150	224585397	-
55267	PRR34	22	46050459	46054144	-
56681	SAR1A	10	70150204	70170529	-
54675	CRLS1	20	6005938	6040053	+
9427	ECEL1	2	232479827	232487859	-
83692	CD99L2	X	150766336	150898816	-
29088	MRPL15	8	54135210	54148514	+
83932	SPRTN	1	231337936	231355029	+
221830	TWISTNB	7	19695462	19709037	-
127544	RNF19B	1	32932498	32965266	-
1010	CDH12	5	21750191	22853622	-
103910	MYL12B	18	3262113	3278284	+
9107	MTMR6	13	25246201	25287566	-
440730	TRIM67	1	231162928	231221568	+
11344	TWF2	3	52228610	52239167	-
5707	PSMD1	2	231056864	231172827	+
5700	PSMC1	14	90256550	90272625	+
5701	PSMC2	7	103344405	103369395	+
51204	TACO1	17	63600872	63608365	+
64121	RRAGC	1	38838197	38859823	-
56894	AGPAT3	21	43865160	43987594	+
4985	OPRD1	1	28812142	28863696	+
1955	MEGF9	9	120600918	120714487	-
5499	PPP1CA	11	67398181	67401905	-
54107	POLE3	9	113407235	113410749	-
518	ATP5G3	2	175176258	175181762	-
515	ATP5F1	1	111449121	111461918	+
55200	PLEKHG6	12	6310436	6328506	+
55207	ARL8B	3	5122245	5180916	+
283578	TMED8	14	77335021	77377384	-
2237	FEN1	11	61792637	61797244	+
55860	ACTR10	14	58200115	58235636	+
56851	EMC7	15	34084022	34101852	-
81929	SEH1L	18	12947984	12987665	+
54928	IMPAD1	8	56957929	56993874	-
23590	PDSS1	10	26697052	26746798	+
221477	C6orf89	6	36834886	36928964	+
11321	GPN1	2	27628648	27650846	+
140461	ASB8	12	48147788	48157595	-
55699	IARS2	1	220094113	220148041	+
56255	TMX4	20	7977353	8019829	-
150465	TTL	2	112482127	112532646	+
6390	SDHB	1	17018722	17054170	-
6391	SDHC	1	161314376	161364751	+
80196	RNF34	12	121400083	121424353	+
3840	KPNA4	3	160494995	160565588	-
2170	FABP3	1	31359611	31373618	-
5432	POLR2C	16	57462639	57472009	+
84298	LLPH	12	66123069	66130753	-
113444	SMIM12	1	34850362	34859820	-
10449	ACAA2	18	49783504	49813881	-
6884	TAF13	1	109064376	109076002	-
9673	SLC25A44	1	156193711	156212796	+
9802	DAZAP2	12	51238724	51246717	+
51260	PBDC1	X	76172929	76178310	+
5917	RARS	5	168486458	168519306	+
27304	MOCS3	20	50958814	50961863	+
153527	ZMAT2	5	140700360	140706681	+
654790	PCP4L1	1	161258727	161285450	+
139322	APOOL	X	85003852	85093317	+
7347	UCHL3	13	75549480	75606020	+
7342	UBP1	3	33388336	33440405	-
22888	UBOX5	20	3107573	3159910	-
347252	IGFBPL1	9	38406528	38424447	-
27069	GHITM	10	84139429	84153555	+
115416	MALSU1	7	23298744	23309573	+
8649	LAMTOR3	4	99878338	99894546	-
51573	GDE1	16	19501693	19522145	-
84258	SYT3	19	50621977	50658127	-
84259	DCUN1D5	11	103050684	103092215	-
10199	MPHOSPH10	2	71130314	71150102	+
84975	MFSD5	12	53251251	53254406	+
2137	EXTL3	8	28701473	28753690	+
387787	LIPT2	11	74490727	74493972	-
1876	E2F6	2	11444375	11466177	-
1871	E2F3	6	20353285	20493714	+
51622	CCZ1	7	5898710	5925974	+
79947	DHDDS	1	26432282	26471306	+
2110	ETFDH	4	158672101	158708713	+
2117	ETV3	1	157121191	157138591	-
54480	CHPF2	7	151232489	151238827	+
166752	FREM3	4	143577407	143700675	-
6868	ADAM17	2	9488486	9555820	-
10016	PDCD6	5	271621	314974	+
8439	NSMAF	8	58583504	58659845	-
144108	SPTY2D1	11	18606401	18634823	-
9827	RGP1	9	35749280	35753267	+
5685	PSMA4	15	78540405	78549220	+
5684	PSMA3	14	58244805	58272009	+
5687	PSMA6	14	35278558	35317479	+
5686	PSMA5	1	109399031	109426486	-
5681	PSKH1	16	67893272	67929678	+
5682	PSMA1	11	14504876	14643634	-
50862	RNF141	11	10511678	10541227	-
92935	MARS2	2	197705304	197708390	+
23788	MTCH2	11	47604309	47642654	-
29090	TIMM21	18	74148511	74158969	+
2589	GALNT1	18	35581066	35711834	+
6059	ABCE1	4	145098004	145129524	+
10006	ABI1	10	26746596	26861087	-
54878	DPP8	15	65442463	65517713	-
84313	VPS25	17	42773436	42779600	+
2965	GTF2H1	11	18322269	18367043	+
342371	ATXN1L	16	71845991	71857333	+
79145	CHCHD7	8	56211638	56218798	+
51227	PIGP	21	37065364	37073158	-
23291	FBXW11	5	171861549	172006873	-
91584	PLXNA4	7	132123332	132648688	-
2257	FGF12	3	192139393	192727599	-
7428	VHL	3	10141635	10153670	+
84959	UBASH3B	11	122655690	122814479	+
134510	UBLCP1	5	159263081	159286040	+
10480	EIF3M	11	32583767	32602873	+
58490	RPRD1B	20	38033462	38092366	+
5162	PDHB	3	58427630	58433852	-
9690	UBE3C	7	157138952	157269372	+
80331	DNAJC5	20	63895102	63936031	+
80335	WDR82	3	52254422	52278643	-
90233	ZNF551	19	57681969	57689811	+
6845	VAMP7	X	155881280	155943769	+
8239	USP9X	X	41085420	41236579	+
30836	DNTTIP2	1	93869458	93879206	-
9841	ZBTB24	6	109462516	109483237	-
5814	PURB	7	44876293	44885385	-
84890	ADO	10	62804756	62808479	+
55153	SDAD1	4	75949906	75990962	-
84247	RTL6	22	44492570	44498125	-
27349	MCAT	22	43132206	43143397	-
64397	ZNF106	15	42412437	42491197	-
113763	ZBED6CL	7	150329849	150332721	+
7385	UQCRC2	16	21953064	21983660	+
200933	FBXO45	3	196568854	196589059	+
23560	GTPBP4	10	988409	1017768	+
9063	PIAS2	18	46803224	46920167	-
708	C1QBP	17	5432779	5439151	-
60680	CELF5	19	3224676	3297076	+
3157	HMGCS1	5	43287470	43313512	-
3156	HMGCR	5	75336334	75362101	+
1983	EIF5	14	103334002	103345025	+
9039	UBA3	3	69054730	69080373	-
51538	ZCCHC17	1	31296982	31365764	+
64168	NECAB1	8	90791693	90959402	+
2483	FRG1	4	189940819	189963204	+
8577	TMEFF1	9	100473238	100577636	+
6629	SNRPB2	20	16729964	16741772	+
51699	VPS29	12	110491523	110502140	-
130074	FAM168B	2	131047876	131093468	-
23466	CBX6	22	38861427	38872334	-
4712	NDUFB6	9	32553526	32573184	-
124808	CCDC43	17	44677437	44689797	-
4719	NDUFS1	2	206121971	206159519	-
4905	NSF	17	46590669	46757464	+
57144	PAK5	20	9537390	9839042	-
79072	FASTKD3	5	7859159	7869037	-
53820	RIPPLY3	21	37006150	37019659	+
6827	SUPT4H1	17	58345175	58352238	-
10540	DCTN2	12	57530050	57547331	-
51249	TMEM69	1	45688175	45694436	+
8813	DPM1	20	50934855	50958564	-
22950	SLC4A1AP	2	27663471	27694980	+
9861	PSMD6	3	64010549	64024010	-
55041	PLEKHB2	2	131104847	131149852	+
170850	KCNG3	2	42442017	42494097	-
28511	NKIRAS2	17	42017576	42025641	+
55173	MRPS10	6	42206801	42217907	-
55175	KLHL11	17	41848518	41865431	-
28512	NKIRAS1	3	23889536	23917046	-
51706	CYB5R1	1	202961873	202967276	-
54557	SGTB	5	65665928	65722821	-
140775	SMCR8	17	18315280	18328056	+
55827	DCAF6	1	167936247	168075843	+
22868	FASTKD2	2	206765388	206868284	+
2926	GRSF1	4	70815782	70843274	-
79109	MAPKAP1	9	125437394	125707234	-
23530	NNT	5	43602574	43705566	+
23534	TNPO3	7	128954180	129055173	-
64400	AKTIP	16	53491028	53504411	-
25843	MOB4	2	197515571	197553699	+
2785	GNG3	11	62707255	62709206	+
26190	FBXW2	9	120756976	120793471	-
65094	JMJD4	1	227731189	227735423	-
10893	MMP24	20	35226736	35277001	+
10890	RAB10	2	26033860	26137454	+
51115	RMDN1	8	86467116	86514348	-
10383	TUBB4B	9	137241259	137243707	+
57050	UTP3	4	70688479	70690551	+
7265	TTC1	5	160009100	160065545	+
79753	SNIP1	1	37534449	37554344	-
10565	ARFGEF1	8	67174298	67343927	-
9748	SLK	10	103967173	104029233	+
51465	UBE2J1	6	89326625	89352917	-
8766	RAB11A	15	65869459	65891991	+
54471	MIEF1	22	39500100	39518134	+
30010	NXPH1	7	8433955	8752963	+
51277	DNAJC27	2	24943636	24972094	-
54619	CCNJ	10	96042848	96060870	+
400224	PLEKHD1	14	69467744	69531551	+
128866	CHMP4B	20	33811304	33854367	+
56135	PCDHAC1	5	140926717	141012344	+
22803	XRN2	20	21303284	21389825	+
55831	EMC3	3	9962680	10011248	-
83608	C18orf21	18	35972625	35979287	+
83606	GUCD1	22	24540423	24555935	-
1147	CHUK	10	100188298	100229610	-
23517	SKIV2L2	5	55307748	55425581	+
154807	VKORC1L1	7	65835816	65959563	+
8539	API5	11	43311955	43344530	+
381	ARF5	7	127588352	127591705	+
51138	COPS4	4	83035086	83075818	+
6197	RPS6KA3	X	20149911	20267514	-
10367	MICU1	10	72367326	72626191	-
9761	MLEC	12	120687124	120701864	+
8851	CDK5R1	17	32485281	32491256	+
805	CALM2	2	47160082	47176936	-
55666	NPLOC4	17	81556885	81637153	-
3032	HADHB	2	26244748	26290465	+
9637	FEZ2	2	36552239	36598190	-
23250	ATP11A	13	112690034	112887168	+
10311	DSCR3	21	37223425	37268124	-
10313	RTN3	11	63681315	63759891	+
81706	PPP1R14C	6	150143052	150250392	+
391475	DYTN	2	206651621	206718396	-
5048	PAFAH1B1	17	2593210	2685617	+
10776	ARPP19	15	52547045	52569446	-
10775	POP4	19	29606263	29617255	+
160760	PPTC7	12	110534432	110583259	-
23172	ABRAXAS2	10	124801785	124836670	+
91056	AP5B1	11	65773898	65780591	-
10197	PSME3	17	42833142	42843760	+
10193	RNF41	12	56202504	56221982	-
10190	TXNDC9	2	99306184	99336397	-
400746	NCMAP	1	24556076	24609328	+
10675	CSPG5	3	47562238	47580240	-
84273	NOA1	4	56963344	56977660	-
55006	TRMT61B	2	28849821	28870309	-
80143	SIKE1	1	114769479	114780687	-
2865	FFAR3	19	35358106	35360491	+
29960	MRM2	7	2234291	2242198	-
5818	NECTIN1	11	119638098	119728725	-
55654	TMEM127	2	96248514	96266014	-
5810	RAD1	5	34905260	34915675	-
56652	TWNK	10	100987527	100994403	+
85476	GFM1	3	158644497	158692572	+
3340	NDST1	5	150485783	150558211	+
162540	SPPL2C	17	45844890	45847072	+
7224	TRPC5	X	111774314	112082943	-
6249	CLIP1	12	122271432	122422956	-
10527	IPO7	11	9384622	9448127	+
90134	KCNH7	2	162371407	162838747	-
8872	CDC123	10	12195962	12250590	+
5250	SLC25A3	12	98593625	98602000	+
53944	CSNK1G1	15	64165517	64356243	-
11123	RCAN3	1	24502351	24537020	+
3015	H2AFZ	4	99948087	99950355	-
8723	SNX4	3	125446644	125520214	-
6400	SEL1L	14	81471547	81533864	-
6742	SSBP1	7	141738309	141750488	+
23277	CLUH	17	2689386	2711633	-
55847	CISD1	10	58269102	58290553	+
23276	KLHL18	3	47282840	47346816	+
3190	HNRNPK	9	83968083	83980782	-
8887	TAX1BP1	7	27739373	27829767	+
23270	TSPYL4	6	116249964	116254098	-
3658	IREB2	15	78438176	78501456	+
57226	LYRM2	6	89632224	89638755	-
79719	AAGAB	15	67200675	67255198	-
161779	PGBD4	15	34102073	34104390	+
57484	RNF150	4	140859807	141212857	-
84516	DCTN5	16	23641366	23676207	+
79568	MAIP1	2	199955317	199964125	+
23299	BICD2	9	92711363	92764841	-
79717	PPCS	1	42456341	42473381	+
1457	CSNK2A1	20	482694	543838	-
23008	KLHDC10	7	130070509	130135720	+
83394	PITPNM3	17	6451263	6556557	-
90874	ZNF697	1	119619377	119648173	-
5830	PEX5	12	7188072	7218574	+
51318	MRPL35	2	86199355	86213794	+
6903	TBCC	6	42744496	42746146	-
81539	SLC38A1	12	46183055	46269425	-
387597	ILDR2	1	166913204	166975324	-
90355	C5orf30	5	103258702	103278660	+
9722	NOS1AP	1	162069791	162370023	+
8896	BUD31	7	99408620	99419616	+
8894	EIF2S2	20	34088298	34112356	-
1738	DLD	7	107891107	107921198	+
5230	PGK1	X	78104169	78126827	+
1737	DLAT	11	112024814	112064278	+
29079	MED4	13	48075728	48095141	-
4826	NNAT	20	37521206	37523690	+
488	ATP2A2	12	110281227	110351093	+
146691	TOM1L2	17	17843508	17972470	-
6729	SRP54	14	34982645	35029567	+
114609	TIRAP	11	126281268	126294933	+
9555	H2AFY	5	135334381	135399887	-
8930	MBD4	3	129430944	129440179	-
283373	ANKRD52	12	56237807	56258391	-
154810	AMOTL1	11	94706418	94876753	+
56910	STARD7	2	96184859	96208846	-
51377	UCHL5	1	193012366	193060140	-
64768	IPPK	9	92613184	92670265	-
56919	DHX33	17	5440912	5469060	-
79794	C12orf49	12	116713320	116738070	-
150472	CBWD2	2	113437691	113496204	+
6731	SRP72	4	56466877	56503681	+
121256	TMEM132D	12	129071726	129903667	-
867	CBL	11	119206276	119308149	+
10402	ST3GAL6	3	98732236	98795845	+
3052	HCCS	X	11111286	11123086	+
197320	ZNF778	16	89202112	89234453	+
23761	PISD	22	31618491	31630824	-
50813	COPS7A	12	6723984	6731875	+
170506	DHX36	3	154275668	154324497	-
55737	VPS35	16	46657979	46689232	-
3945	LDHB	12	21635342	21657971	-
57533	TBC1D14	4	6909444	7033118	+
3613	IMPA2	18	11981428	12030886	+
116443	GRIN3A	9	101569352	101738580	-
90411	MCFD2	2	46901870	46941855	-
93624	TADA2B	4	7043429	7057952	+
3093	UBE2K	4	39698044	39782792	+
84747	UNC119B	12	120710435	120723640	+
1673	DEFB4A	8	7894565	7896716	+
64963	MRPS11	15	88467453	88480767	+
5566	PRKACA	19	14091688	14117747	-
317649	EIF4E3	3	71679289	71754831	-
27247	NFU1	2	69396113	69438123	-
27249	MMADHC	2	149569633	149587816	-
4893	NRAS	1	114704464	114716894	-
10923	SUB1	5	32531778	32604079	+
9100	USP10	16	84699949	84779922	+
9101	USP8	15	50424359	50501083	+
51605	TRMT6	20	5937832	5950558	-
401505	TOMM5	9	37588413	37592639	-
136319	MTPN	7	135926755	135977456	-
56943	ENY2	8	109334323	109345960	+
56945	MRPS22	3	139343994	139357129	+
142689	ASB12	X	64224192	64230631	-
79634	SCRN3	2	174395729	174430071	+
51125	GOLGA7	8	41490562	41510980	+
29035	C16orf72	16	9091329	9119698	+
8128	ST8SIA2	15	92393910	92468728	+
38	ACAT1	11	108121531	108148168	+
66036	MTMR9	8	11284491	11328146	+
4074	M6PR	12	8940361	8949761	-
51652	CHMP3	2	86503430	86563497	-
55571	CNOT11	2	101252883	101270316	+
55751	TMEM184C	4	147617371	147637273	+
85377	MICALL1	22	37906148	37942458	+
6323	SCN1A	2	165989160	166149216	-
83693	HSDL1	16	84122139	84145195	-
1653	DDX1	2	15591621	15631111	+
5238	PGM3	6	83150728	83193936	-
1431	CS	12	56271699	56300391	-
23463	ICMT	1	6221193	6235984	-
5236	PGM1	1	63593276	63660245	+
5894	RAF1	3	12583601	12664201	-
11235	PDCD10	3	167683891	167735690	-
11236	RNF139	8	124474767	124488618	+
324	APC	5	112707505	112846239	+
328	APEX1	14	20455131	20457772	+
55968	NSFL1C	20	1442162	1467720	-
64897	C12orf43	12	121002422	121016502	-
9470	EIF4E2	2	232550587	232583645	+
9208	LRRFIP1	2	237627570	237781647	+
22928	SEPHS2	16	30443625	30445975	-
79872	CBLL1	7	107743497	107764997	+
2790	GNG10	9	111661571	111670246	+
7532	YWHAG	7	76326791	76359025	-
57019	CIAPIN1	16	57428169	57447528	-
60626	RIC8A	11	207511	215175	+
7386	UQCRFS1	19	29207260	29213229	-
81555	YIPF5	5	144158159	144170714	-
5692	PSMB4	1	151399565	151401936	+
91137	SLC25A46	5	110738136	110765161	+
5690	PSMB2	1	35599541	35641844	-
26268	FBXO9	6	53057807	53100873	+
79647	AKIRIN1	1	38991244	39006065	+
1352	COX10	17	14069402	14208679	+
60488	MRPS35	12	27710773	27756304	+
7874	USP7	16	8892094	8963912	-
7871	SLMAP	3	57756221	57930013	+
1982	EIF4G2	11	10797046	10809035	-
84263	HSDL2	9	112379292	112472410	+
2909	ARHGAP35	19	46861002	47005077	+
2819	GPD1	12	50103819	50111320	+
4249	MGAT5	2	134119922	134454621	+
4247	MGAT2	14	49620771	49623481	+
5527	PPP2R5C	14	101760573	101927992	+
48	ACO1	9	32384603	32450836	+
10962	MLLT11	1	151059675	151068497	+
10969	EBNA1BP2	1	43164174	43172570	-
56902	PNO1	2	68157873	68175959	+
22903	BTBD3	20	11890723	11926595	+
93621	MRFAP1	4	6640091	6642745	+
54887	UHRF1BP1	6	34792017	34877514	+
51649	MRPS23	17	57838926	57850072	-
10097	ACTR2	2	65227695	65271253	+
10094	ARPC3	12	110434890	110450411	-
28969	BZW2	7	16646134	16706523	+
83640	FAM103A1	15	82986203	82991057	+
79624	ARMT1	6	151452258	151470101	+
1376	CPT2	1	53196429	53214197	+
55028	C17orf80	17	73232233	73248959	+
55759	WDR12	2	202876958	202912226	-
51534	VTA1	6	142147162	142220948	+
92691	TMEM169	2	216081866	216102783	+
64112	MOAP1	14	93182196	93184904	-
120526	DNAJC24	11	31369829	31432835	+
80218	NAA50	3	113716460	113746299	-
135114	HINT3	6	125956715	125980244	+
54968	TMEM70	8	73976142	73982783	+
1965	EIF2S1	14	67360317	67386516	+
79016	DDA1	19	17309528	17323301	+
79017	GGCT	7	30496621	30504841	-
29979	UBQLN1	9	83659963	83708253	-
23609	MKRN2	3	12557014	12583713	+
51441	YTHDF2	1	28736621	28769775	+
7534	YWHAZ	8	100918576	100954068	-
7531	YWHAE	17	1344490	1400375	-
10988	METAP2	12	95474046	95515839	+
10987	COPS5	8	67043079	67062327	-
7905	REEP5	5	112876384	112922334	-
5130	PCYT1A	3	196237745	196287752	-
285556	LOC285556	4	99636529	99657806	-
5291	PIK3CB	3	138652698	138834938	-
64326	RFWD2	1	175944826	176207279	-
80006	TRAPPC13	5	65624731	65666136	+
8634	RTCA	1	100266158	100292769	+
51714	SELENOT	3	150603279	150630447	+
7334	UBE2N	12	93408312	93443808	-
10213	PSMD14	2	161308275	161411717	+
51	ACOX1	17	75941507	75979434	-
143244	EIF5AL1	10	79512601	79516440	+
84842	HPDL	1	45326873	45328675	+
29906	ST8SIA5	18	46679118	46757169	-
55004	LAMTOR1	11	72097292	72103387	-
80762	NDFIP1	5	142108759	142154443	+
257240	KLHL34	X	21655349	21658387	-
91408	BTF3L4	1	52056185	52090716	+
6341	SCO1	17	10679770	10697568	-
9352	TXNL1	18	56602822	56651276	-
9354	UBE4A	11	118359581	118399211	+
1949	EFNB3	17	7705202	7711375	+
55486	PARL	3	183826488	183884908	-
9646	CTR9	11	10750987	10779755	+
647087	STMP1	7	135662473	135676412	+
526	ATP6V1B2	8	20197193	20226852	+
29916	SNX11	17	48107533	48123064	+
523	ATP6V1A	3	113747019	113812058	+
529	ATP6V1E1	22	17592136	17628822	-
25978	CHMP2B	3	87227263	87255548	+
4677	NARS	18	57600656	57621945	-
57142	RTN4	2	54972187	55137831	-
5928	RBBP4	1	32651148	32686211	+
998	CDC42	1	22052627	22092943	+
60682	SMAP1	6	70667771	70862015	+
80028	FBXL18	7	5454448	5513813	-
7319	UBE2A	X	119574467	119584429	+
84817	TXNDC17	17	6640902	6644541	+
8615	USO1	4	75724522	75814289	+
11335	CBX3	7	26201211	26213607	+
11334	TUSC2	3	50324909	50328238	-
5719	PSMD13	11	236675	252984	+
5718	PSMD12	17	67337916	67366627	-
5717	PSMD11	17	32444463	32483319	+
5714	PSMD8	19	38374550	38383824	+
5713	PSMD7	16	74296775	74306288	+
60493	FASTKD5	20	3146519	3159886	-
9276	COPB2	3	139355595	139389680	-
26277	TINF2	14	24239641	24242674	-
9371	KIF3B	20	32277640	32335011	+
9373	PLAA	9	26903370	26947473	-
9377	COX5A	15	74920275	74938154	-
4976	OPA1	3	193593144	193697811	+
84280	BTBD10	11	13387996	13463297	-
84285	EIF1AD	11	65996545	66002217	-
143098	MPP7	10	28050993	28303066	-
112970	KTI12	1	52032105	52033800	-
509	ATP5C1	10	7788104	7807801	+
506	ATP5B	12	56638175	56646068	-
1213	CLTC	17	59619689	59696956	+
221504	ZBTB9	6	33454579	33457544	+
10787	NCKAP1	2	182924851	183038858	-
7372	UMPS	3	124730366	124749273	+
7019	TFAM	10	58385143	58399230	+
84340	GFM2	5	74721204	74767371	-
84618	NT5C1A	1	39659121	39672038	-
2958	GTF2A2	15	59638062	59657541	-
2959	GTF2B	1	88852638	88891944	-
3786	KCNQ3	8	132120858	132480757	-
1022	CDK7	5	69234795	69277430	+
8678	BECN1	17	42810132	42824316	-
5733	PTGER3	1	70852353	71047814	-
51018	RRP15	1	218285270	218337983	+
9868	TOMM70	3	100363459	100401398	-
57117	INTS12	4	105682627	105708725	-
58485	TRAPPC1	17	7930345	7931999	-
285381	DPH3	3	16257061	16264989	-
6897	TARS	5	33440696	33468091	+
169693	TMEM252	9	68536580	68540867	-
83752	LONP2	16	48244167	48353979	+
8799	PEX11B	1	145911348	145918924	-
55181	SMG8	17	59210010	59215250	+
1499	CTNNB1	3	41199451	41240448	+
10652	YKT6	7	44200968	44214294	+
4139	MARK1	1	220528183	220664457	+
4543	MTNR1A	4	186532994	186555567	-
26135	SERBP1	1	67407810	67430440	-
163126	EID2	19	39538806	39540198	-
6047	RNF4	4	2469068	2515859	+
6049	RNF6	13	26132115	26222559	-
9587	MAD2L1BP	6	43629542	43640952	+
84926	SPRYD3	12	53064316	53079420	-
84365	NIFK	2	121726945	121736927	-
22894	DIS3	13	72755402	72782128	-
777	CACNA1E	1	181317712	181808084	+
11051	NUDT21	16	56429136	56451349	-
11057	ABHD2	15	89088150	89202360	+
522	ATP5J	21	25724480	25735654	-
23300	ATMIN	16	81035853	81047346	+
7436	VLDLR	9	2621679	2656103	+
27079	RPUSD2	15	40569293	40574706	+
4706	NDUFAB1	16	23581012	23596329	-
5194	PEX13	2	61017677	61051990	+
26234	FBXL5	4	15604384	15681545	-
1861	TOR1A	9	129812942	129824245	-
123263	MTFMT	15	65001512	65029639	-
2108	ETFA	15	76216228	76311469	-
2101	ESRRA	11	64305528	64316743	+
5110	PCMT1	6	149749695	149811421	+
10484	SEC23A	14	39031919	39103528	-
88455	ANKRD13A	12	109999169	110039432	+
10487	CAP1	1	40040070	40072649	+
157922	CAMSAP1	9	135808487	135907551	-
262	AMD1	6	110814621	110895713	+
57827	C6orf47	6	31658298	31660772	-
283489	CHAMP1	13	114314490	114327328	+
84888	SPPL2A	15	50702266	50765713	-
114294	LACTB	15	63121800	63142065	+
81688	C6orf62	6	24704758	24720836	-
51734	MSRB1	16	1938233	1943293	-
60559	SPCS3	4	176319939	176332245	+
10079	ATP9A	20	51596775	51768411	-
9218	VAPA	18	9913958	9960021	+
9217	VAPB	20	58389119	58451101	+
9070	ASH2L	8	38104965	38140080	+
10294	DNAJA2	16	46955362	46973714	-
9236	CCPG1	15	55355223	55408510	-
84301	DDI2	1	15617458	15661057	+
5306	PITPNA	17	1517989	1562816	-
23201	FAM168A	11	73400478	73598189	-
51507	RTFDC1	20	56468585	56518886	+
23095	KIF1B	1	10210706	10381603	+
5774	PTPN3	9	109375694	109538395	-
9880	ZBTB39	12	56998833	57006513	-
25879	DCAF13	8	103414714	103443453	+
25874	MPC2	1	167916675	167937069	-
7415	VCP	9	35056068	35072742	-
7419	VDAC3	8	42391624	42405937	+
55379	LRRC59	17	50381233	50397553	-
10845	CLPX	15	65148219	65185420	-
10849	CD3EAP	19	45406129	45410766	+
79912	PYROXD1	12	21437604	21471250	+
9683	N4BP1	16	48538726	48610214	-
7251	TSG101	11	18480311	18526956	-
643853	TMPPE	3	33090416	33096801	-
10730	YME1L1	10	27110111	27154802	-
285855	RPL7L1	6	42879163	42889896	+
8802	SUCLG1	2	84423523	84459462	-
8803	SUCLA2	13	47942656	48037972	-
6583	SLC22A4	5	132294384	132344206	+
8204	NRIP1	21	14961235	15065903	-
9878	TOX4	14	21477176	21499177	+
9870	AREL1	14	74661252	74713118	-
55144	LRRC8D	1	89821014	89936432	+
88745	RRP36	6	43021647	43029599	+
51247	PAIP2	5	139341832	139369720	+
51719	CAB39	2	230712842	230821075	+
100507341	SMIM18	8	30637771	30645956	+
2936	GSR	8	30678061	30727969	-
2932	GSK3B	3	119821321	120094417	-
55884	WSB2	12	118032687	118062430	-
219771	CCNY	10	35246981	35572670	+
246243	RNASEH1	2	3531813	3558371	-
23528	ZNF281	1	200404947	200483604	-
51528	JKAMP	14	59484443	59505407	+
51527	GSKIP	14	96363452	96387290	+
25852	ARMC8	3	138187248	138298389	+
55353	LAPTM4B	8	97775581	97852602	+
51388	NIP7	16	69339512	69343111	+
26589	MRPL46	15	88459478	88467402	-
84925	DIRC2	3	122795054	122892157	+
4704	NDUFA9	12	4649098	4687554	+
25979	DHRS7B	17	21123369	21191972	+
54434	SSH1	12	108782690	108857606	-
8772	FADD	11	70203163	70207402	+
8774	NAPG	18	10525876	10552769	+
286827	TRIM59	3	160435503	160449838	-
11171	STRAP	12	15882354	15903478	+
85453	TSPYL5	8	97273486	97277948	-
8480	RAE1	20	57350969	57378463	+

## Sheet: Table S4
Supplementary Table 4. The disease-related genes in UAGs and DAGs.
UAGs	DAGs
GIMAP5	BTBD9
AMT	UEVLD
TRAF1	EIF4H
COLQ	VPS33A
MYH8	NDUFV2
NDRG1	NDUFS3
STARD8	NDUFAF1
GNLY	SH3GLB1
DMPK	CLDN19
PRKX	AGGF1
STAT2	SBNO1
SLC38A5	HBS1L
RBM6	NACC1
SGF29	HPS6
RRAS	NEFH
FBLN5	RAB5A
MDK	ACSL4
FBXO44	ADRB3
ASTN2	ADSS
GSDMB	ADSL
PEAR1	MDH1
TNXB	SSTR4
A2M	TUBA8
LPAR2	KCNK10
ADAMTSL2	KCMF1
ABCB1	CHRM4
GZMM	PDHX
GZMA	GCC1
GZMK	SLIT1
GZMB	HIF1AN
CYP21A2	BCCIP
HTRA1	DLL3
NUP210	GLRX3
CD40LG	LGALSL
LAMB2	SETD7
CD247	NPTN
CD2	MAP2K4
CD3E	SRPK1
CHIT1	LPGAT1
PHF8	MFN2
ABCD4	ALAS1
INPP5E	BLCAP
EGFL7	WDR77
PCDH10	MTX1
IFNG	ABCD3
PGF	PEX19
COL16A1	CHP1
LCAT	CYB5R4
LCK	ARPC2
IRF3	HDAC2
PRKCH	REG4
EDA2R	ATP5A1
CD81	TP53I11
CD74	FEM1A
CD72	MAPK1
CD70	NDRG4
SEPT4	LSM1
AOAH	CDC23
TNFRSF4	KIF1BP
TYK2	ABT1
SHARPIN	TSFM
SIX5	TSR1
MUTYH	PRKCB
HBA2	PRKAR1A
HBB	KLHL7
TAZ	AFG3L2
LY9	PRDX3
LUM	ELOC
SH2D1A	C1D
IL15	LRPPRC
IL18	ACTR1A
ARAP2	GOLGA4
GPNMB	POLR2B
TNFAIP3	RAD23B
CLDN5	SGMS2
ICAM2	DHX32
DUSP10	ADGRG2
SLAMF6	GCLM
LIG1	CSF2
ADAMTS10	FAM98A
SARS2	KPNA1
DDB2	KPNB1
PRF1	XRCC5
EYA4	YWHAB
DDIT4	GMPR2
MAATS1	YWHAQ
RAPGEF3	NIPA2
MGP	FH
HSD17B7	ECHDC1
PCDHB8	DGAT2
KLC1	UBE2D1
EPHX1	COL4A3BP
EPOR	CALM1
GRAP2	PSMG1
ARHGEF5	LRRC4
DLL4	TUBA1A
DNASE1L3	PPP1R8
DRD4	PPP2CA
EDN2	PDCD2
SLC2A1	CUL2
SLC2A3	CDH12
UCN	MYL12B
KIR3DL2	PSMD1
KIR3DL1	PSMC1
NOX4	TACO1
ABCG2	OPRD1
LGI4	PPP1CA
LRMDA	FEN1
TGFB1I1	EMC7
TGFB1	IMPAD1
TGFBR3	PDSS1
INVS	SDHB
PBX4	SDHC
TCIM	RNF34
ERBB2	FABP3
MDC1	DAZAP2
IGFBP7	UCHL3
NLRP3	IGFBPL1
PYHIN1	EXTL3
C10orf10	E2F3
SOD3	DHDDS
TAL1	ETFDH
MAT1A	ADAM17
RBMS3	PDCD6
RFTN1	PSMA4
GSTM2	PSMA6
APOBEC3H	PSMA5
PTH1R	MTCH2
ERAP2	ABCE1
ANO2	ABI1
CRTAP	GTF2H1
PDGFD	FBXW11
HES1	VHL
SUMO4	UBASH3B
RAMP1	PDHB
SH2D2A	VAMP7
CA2	ZBTB24
PML	RTL6
PTN	C1QBP
SATB2	HMGCR
SMO	EIF5
ECM1	TMEFF1
EYA2	NDUFS1
ADAM33	NSF
CARD11	DPM1
HEPH	PSMD6
NR1H3	FASTKD2
IL2RG	MAPKAP1
MST1	TNPO3
WHRN	MMP24
PRKD2	TUBB4B
FMOD	SLK
FXYD5	RAB11A
TNFSF12	CHMP4B
RENBP	CHUK
SIK1	COPS4
GFI1	RPS6KA3
GGT1	CDK5R1
PLCB3	CALM2
PLCD1	HADHB
PLCG1	FEZ2
BHLHE40	PAFAH1B1
NEDD9	ARPP19
APOD	POP4
WISP2	PSME3
TNFRSF14	NECTIN1
BST2	TMEM127
RGS1	TWNK
STC1	NDST1
DHRS3	SPPL2C
ITGA11	TRPC5
IKZF3	CLIP1
FOXP4	KCNH7
TNS2	CDC123
CXCL9	SLC25A3
RHOC	H2AFZ
AEBP1	SEL1L
KLF2	SSBP1
LRP1B	HNRNPK
CYP3A7	IREB2
HBA1	DCTN5
DNAH11	MAIP1
FIGN	CSNK2A1
SPATA18	PITPNM3
CCS	PEX5
AUTS2	NOS1AP
GDF15	DLD
PER1	PGK1
NFATC4	DLAT
ABCA7	NNAT
TRIM22	ATP2A2
VILL	TIRAP
LAG3	MBD4
HS3ST2	UCHL5
AK1	TMEM132D
CD4	CBL
A4GALT	ST3GAL6
CD7	HCCS
CPS1	COPS7A
TBX21	VPS35
CFH	LDHB
CFHR1	IMPA2
FBXW4	GRIN3A
ROBO3	MCFD2
DOCK2	DEFB4A
CST6	MRPS11
PLCE1	PRKACA
CPEB1	NFU1
S100A13	MMADHC
ZBTB20	NRAS
RUNX2	USP10
RUNX3	MRPS22
ENO2	ST8SIA2
ENG	ACAT1
EOMES	CHMP3
LTBP3	TMEM184C
LTBP2	SCN1A
BCAM	DDX1
CD69	CS
CDK5RAP3	PGM1
FST	RAF1
DLL1	PDCD10
CFI	RNF139
IDUA	APC
NOTCH4	APEX1
MAP4K1	NSFL1C
NEIL1	C12orf43
PTPRCAP	CIAPIN1
INPP5D	UQCRFS1
CD34	SLC25A46
ZMAT3	COX10
BAX	USP7
CSF1	EIF4G2
PIEZO1	ARHGAP35
CP	GPD1
LIM2	MGAT5
MCOLN1	MGAT2
TIE1	PPP2R5C
HOXD10	ACO1
EPHA2	MLLT11
HOXD9	UHRF1BP1
PON1	ACTR2
SLC34A1	CPT2
SLC12A4	WDR12
SLC14A1	TMEM70
KLRD1	EIF2S1
KLRB1	GGCT
ZFP36	UBQLN1
ZAP70	YWHAZ
NCR3	YWHAE
PIDD1	METAP2
SOX17	COPS5
SKAP1	PCYT1A
GZMH	PIK3CB
ACP5	UBE2N
GUSB	ACOX1
CHST14	SCO1
CTGF	EFNB3
CCR4	PARL
ACKR2	ATP6V1A
FRZB	CHMP2B
KIR2DL3	RTN4
RARRES3	RBBP4
FKBP10	CDC42
UBC	UBE2A
ABCB5	USO1
ZBP1	TUSC2
F2R	PSMD8
HSPB1	PSMD7
CD8A	FASTKD5
BGN	TINF2
PRDM1	OPA1
KIF6	BTBD10
ITGBL1	MPP7
BNC2	ATP5B
CDKN1A	UMPS
DPEP1	TFAM
HLA-B	NT5C1A
SMAD7	KCNQ3
MAF	CDK7
PTGDS	BECN1
BTNL2	PTGER3
P3H1	INTS12
DUSP1	PEX11B
DUSP2	CTNNB1
FABP1	MARK1
HSF4	MTNR1A
EVC2	SERBP1
TNFRSF10B	RNF6
LTBP4	MAD2L1BP
OXER1	ATP5J
GAS6	VLDLR
HDAC6	NDUFAB1
PSTPIP1	PEX13
GDPD3	TOR1A
PLEKHF1	ETFA
IL21R	ESRRA
JUN	PCMT1
JUND	SEC23A
NCAM1	AMD1
PCOLCE	LACTB
SLAMF7	VAPB
TMC8	PITPNA
CTSW	KIF1B
ZDHHC11	VCP
PGAP3	CD3EAP
CIZ1	TSG101
IKBKB	SUCLG1
C1S	SUCLA2
C1R	SLC22A4
SERPING1	NRIP1
SNAI1	GSR
PPP1R13L	GSK3B
NLRP1	WSB2
SH3TC1	CCNY
ITK	LAPTM4B
EVC	DIRC2
TBX6	SSH1
BMP4	FADD
CSRNP1	NAPG
APOBEC3C	STRAP
CRTC2	TSPYL5
TBX19
IL7R
C7
ARHGAP45
SP140
FLT1
FMO2
FMO3
MYO7A
PDGFRB
FGF17
WDR66
TCIRG1
COL7A1
PRPH

## Sheet: Table S5
Supplementary Table 5. GO BP enrichment analysis result for 323 interacting age-associated gene nodes in the signaling network.
Items	RatioOfProteinInGeneSet	NumberOfProteinInGeneSet	ProteinFromNetwork	P-value	FDR	Nodes
Fc-epsilon receptor signaling pathway	0.0146	174	36	1.1102e-16	6.7613e-14	PSMD8,PSMD6,PSMD7,PSMD1,PSME3,PLCG1,JUN,GRB2,CALM1,ITK,IKBKB,PSMA5,PSMA6,PSMA3,PSMA4,PSMA1,NRAS,PSMB4,PSMB2,PSMC1,PSMC2,UBE2D2,UBE2D1,GRAP2,MAP2K4,FBXW11,CARD11,PSMD12,PSMD11,PSMD14,PSMD13,UBC,PIK3CB,CHUK,LCP2,MAPK1
T cell receptor signaling pathway	0.0124	147	40	1.1102e-16	6.7613e-14	PSMD8,PSMD6,PSMD7,PSMD1,PSME3,SKAP1,INPP5D,PLCG1,ITK,CD3E,IKBKB,PSMA5,PSMA6,PSMA3,PSMA4,PSMA1,PSMB4,PSMB2,PSMC1,PSMC2,UBE2D2,UBE2D1,GRAP2,FBXW11,CARD11,PSMD12,PSMD11,PSMD14,PSMD13,UBC,PIK3CB,CHUK,ZAP70,IFNG,LCK,LCP2,MAPK1,TRAT1,CD4,CD247
stimulatory C-type lectin receptor signaling pathway	0.0086	102	29	1.1102e-16	6.7613e-14	ICAM2,PSMD8,PSMD6,PSMD7,PSMD1,PRKACA,PSME3,IKBKB,PSMA5,PSMA6,PSMA3,PSMA4,PSMA1,NRAS,PSMB4,PSMB2,PSMC1,PSMC2,UBE2D2,UBE2D1,FBXW11,RAF1,CARD11,PSMD12,PSMD11,PSMD14,PSMD13,UBC,CHUK
tumor necrosis factor-mediated signaling pathway	0.0096	114	26	1.1102e-16	6.7613e-14	PSMD8,PSMD6,PSMD7,PSMD1,PSME3,IKBKB,PSMA5,PSMA6,PSMA3,PSMA4,PSMA1,PSMB4,PSMB2,CD40LG,PSMC1,PSMC2,TNFRSF4,ADAM17,PSMD12,PSMD11,PSMD14,PSMD13,UBC,TNFRSF14,TNFRSF10B,CHUK
regulation of mRNA stability	0.0079	94	24	2.2204e-16	9.015e-14	PSMD8,PSMD6,PSMD7,PSMD1,PSME3,PSMA5,PSMA6,PSMA3,PSMA4,PSMA1,PSMB4,PSMB2,APEX1,PSMC1,PSMC2,ZFP36,PSMD12,PSMD11,PSMD14,PSMD13,UBC,YWHAB,HSPB1,YWHAZ
NIK/NF-kappaB signaling	0.0055	66	21	2.2204e-16	9.015e-14	PSMD8,PSMD6,PSMD7,PSMD1,PSME3,PSMA5,PSMA6,PSMA3,PSMA4,PSMA1,PSMB4,PSMB2,PSMC1,PSMC2,FBXW11,PSMD12,PSMD11,PSMD14,PSMD13,UBC,CHUK
MAPK cascade	0.0218	259	36	8.8818e-16	2.7001e-13	PSMD8,PSMD6,PSMD7,PSMD1,PSME3,GRB2,CALM1,DUSP5,IL18,PSMA5,PSMA6,PSMA3,PSMA4,PSMA1,NRAS,PSMB4,PSMB2,PSMC1,PSMC2,CSF2,ZFP36,PDGFRB,RAF1,SHC2,PSMD12,PSMD11,PSMD14,PSMD13,UBC,TGFB1,FGF17,YWHAB,IL2RG,ERBB2,MAPK1,NCAM1
negative regulation of ubiquitin-protein ligase activity involved in mitotic cell cycle	0.006	71	21	8.8818e-16	2.7001e-13	PSMD8,PSMD6,PSMD7,CDC23,PSMD1,PSME3,PSMA5,PSMA6,PSMA3,PSMA4,PSMA1,PSMB4,PSMB2,PSMC1,PSMC2,UBE2D1,PSMD12,PSMD11,PSMD14,PSMD13,UBC
proteasome-mediated ubiquitin-dependent protein catabolic process	0.0161	192	31	1.9984e-15	5.4157e-13	PSMD8,PSMD6,PSMD7,CDC23,PSMD1,PSME3,PSMA5,PSMA6,PSMA3,PSMA4,PSMA1,PSMB4,PSMB2,PSMC1,PSMC2,CTNNB1,UBE2D1,FBXW11,PLAA,PSMD12,PSMD11,PSMD14,PSMD13,UBC,UBE2A,GSK3B,PPP2R5C,RAD23B,RNF4,PML,APC
positive regulation of ubiquitin-protein ligase activity involved in regulation of mitotic cell cycle transition	0.0064	76	21	3.4417e-15	8.3633e-13	PSMD8,PSMD6,PSMD7,CDC23,PSMD1,PSME3,PSMA5,PSMA6,PSMA3,PSMA4,PSMA1,PSMB4,PSMB2,PSMC1,PSMC2,UBE2D1,PSMD12,PSMD11,PSMD14,PSMD13,UBC
regulation of cellular amino acid metabolic process	0.0043	51	18	5.6621e-15	1.2513e-12	PSMD8,PSMD6,PSMD7,PSMD1,PSME3,PSMA5,PSMA6,PSMA3,PSMA4,PSMA1,PSMB4,PSMB2,PSMC1,PSMC2,PSMD12,PSMD11,PSMD14,PSMD13
anaphase-promoting complex-dependent catabolic process	0.0066	79	21	7.2164e-15	1.4649e-12	PSMD8,PSMD6,PSMD7,CDC23,PSMD1,PSME3,PSMA5,PSMA6,PSMA3,PSMA4,PSMA1,PSMB4,PSMB2,PSMC1,PSMC2,UBE2D1,PSMD12,PSMD11,PSMD14,PSMD13,UBC
antigen processing and presentation of exogenous peptide antigen via MHC class I, TAP-dependent	0.0051	61	19	8.9928e-15	1.6817e-12	PSMD8,PSMD6,PSMD7,PSMD1,HLA-B,PSME3,PSMA5,PSMA6,PSMA3,PSMA4,PSMA1,PSMB4,PSMB2,PSMC1,PSMC2,PSMD12,PSMD11,PSMD14,PSMD13
protein polyubiquitination	0.0145	173	27	3.022e-13	5.2583e-11	PSMD8,PSMD6,PSMD7,PSMD1,PSME3,DDB2,PSMA5,PSMA6,PSMA3,PSMA4,PSMA1,PSMB4,PSMB2,PSMC1,PSMC2,UBE3C,UBE2D2,UBE2D1,FBXW11,RNF41,PSMD12,PSMD11,PSMD14,PSMD13,UBC,UBE2A,HDAC6
Wnt signaling pathway, planar cell polarity pathway	0.0077	92	20	1.2089e-12	1.9585e-10	PSMD8,PSMD6,PSMD7,PSMD1,PSME3,PSMA5,PSMA6,PSMA3,PSMA4,PSMA1,PSMB4,PSMB2,PSMC1,PSMC2,PSMD12,PSMD11,PSMD14,PSMD13,UBC,CDC42
negative regulation of canonical Wnt signaling pathway	0.0132	157	22	3.7333e-10	5.6746e-08	PSMD8,PSMD6,PSMD7,SOX17,PSMD1,PSME3,PSMA5,PSMA6,PSMA3,PSMA4,PSMA1,PSMB4,PSMB2,PSMC1,PSMC2,PSMD12,PSMD11,PSMD14,PSMD13,UBC,GSK3B,APC
positive regulation of canonical Wnt signaling pathway	0.0097	116	19	4.9431e-10	7.0687e-08	PSMD8,PSMD6,PSMD7,PSMD1,PSME3,PSMA5,PSMA6,PSMA3,PSMA4,PSMA1,PSMB4,PSMB2,PSMC1,PSMC2,PSMD12,PSMD11,PSMD14,PSMD13,UBC
transmembrane receptor protein tyrosine kinase signaling pathway	0.0068	81	15	6.8795e-09	9.2873e-07	ITK,CD3E,TYK2,ABI1,CSF1,CD8A,SHC2,FLT1,PIK3CB,ZAP70,LCK,LCP2,ERBB2,TRAT1,CD4
viral process	0.0238	283	27	1.3577e-08	1.7379e-06	NCKAP1,GFI1,HLA-B,EPHA2,PLCG1,SRPK1,HNRNPK,GRB2,PSMA3,KAT2A,PSMA4,PSMB4,PSMB2,ABI1,PSMC2,CRTC2,GTF2B,KLC1,YWHAE,YWHAB,LCK,GTF2A2,IL2RG,EIF4H,MAPK1,BAX,CD247
signal transduction	0.0819	975	53	4.0139e-07	4.8568e-05	GMFB,RPS6KA3,PRKCH,CSNK2A1,PRKCB,FLT3LG,SIGIRR,SH2D2A,GNG10,INPP5D,PLCG1,HNRNPK,ITK,ECM1,PRKAG1,VLDLR,APPL1,IL15,RAPGEF3,NEDD9,CD74,CD72,GDF15,KIR3DL1,CD69,RGS1,MAP3K6,PDGFRB,MAP2K4,FST,PGF,PLAA,RAF1,KIR2DL4,FGF17,IL7R,FGF12,CXCL9,PIK3CB,ITGAL,PSTPIP1,PPP2R5C,TRAF1,YWHAZ,ARHGAP10,IL2RG,DLL4,ERBB2,MAPK1,TRAT1,EPOR,CD4,VAPA
positive regulation of collagen biosynthetic process	0.0017	20	7	1.32e-06	0.00015311	ENG,CTGF,PDGFRB,F2R,TGFB1,BMP4,HDAC2
positive regulation of cell differentiation	0.0029	34	8	4.2854e-06	0.00047139	RPS6KA3,SOX17,JUN,JUND,CTGF,EOMES,PPP1R13L,VHL
inflammatory response	0.0296	352	25	9.2143e-06	0.00090468	EPHA2,NFATC4,NOX4,ECM1,IKBKB,CCR4,IL15,IL18,NCR3,CXCR4,CD40LG,CSF1,TNFRSF4,F2R,PLAA,TNFRSF14,TGFB1,TNFRSF10B,CXCL9,TNFAIP3,ITGAL,PSTPIP1,CHUK,TIRAP,ZAP70
TRIF-dependent toll-like receptor signaling pathway	0.0023	27	7	9.2252e-06	0.00090468	FADD,IKBKB,UBE2D2,UBE2D1,UBC,CHUK,IRF3
T cell costimulation	0.0066	78	11	9.3266e-06	0.00090468	GRB2,CD3E,CD40LG,GRAP2,CARD11,EFNB3,TNFRSF14,LCK,CDC42,CD4,CD247
positive regulation of cell proliferation	0.0339	404	27	1.181e-05	0.0010983	CSNK2A1,FLT3LG,RUNX2,PRDX3,PDGFD,IL15,PTN,FABP1,CSF2,CSF1,CD81,CTGF,PDGFRB,F2R,PGF,ADAM17,TGFB1,UBE2A,FGF17,FLT1,IFNG,HDAC2,DLL1,MAPK1,HES1,E2F3,DNAJA2
G2/M transition of mitotic cell cycle	0.011	131	14	1.3262e-05	0.0011936	PRKACA,CALM1,CDKN1A,ACTR1A,TUBA1A,PAFAH1B1,FBXW11,UBC,CDK7,YWHAE,CEP164,YWHAG,DCTN2,CEP152
T cell differentiation	0.0025	30	7	1.8039e-05	0.0015694	RUNX2,IL7R,ZAP70,LCK,DLL4,TBX21,CD4
endoderm formation	0.001	12	5	1.9532e-05	0.0016407	SOX17,DUSP5,DUSP2,DUSP1,EOMES
positive regulation of NF-kappaB transcription factor activity	0.0108	128	13	4.5013e-05	0.0036461	PRKCH,PRKCB,PRDX3,IKBKB,PSMA6,CD40LG,CARD11,UBC,TGFB1,LRRFIP1,CHUK,TRAF1,TIRAP
regulation of immune response	0.0142	169	15	5.4324e-05	0.0042373	ICAM2,SLA2,HLA-B,CD3E,NCR3,KIR3DL1,KIR3DL2,CD40LG,CD81,CD8A,KIR2DL3,KIR2DL4,KLRD1,ITGAL,CD247
immune response	0.0291	346	23	5.7524e-05	0.0043718	CCR4,IL15,IL18,NCR3,KIR3DL1,CCL28,CSF2,RGS1,TNFRSF4,CD8A,KIR2DL3,TNFRSF14,TNFRSF10B,IL7R,CXCL9,CHUK,TGFBR3,ZAP70,LCP2,IL2RG,GZMA,GZMH,CD4
apoptotic process	0.0398	474	28	7.0263e-05	0.0050506	NCKAP1,PRF1,RPS6KA3,CSNK2A1,PRKCB,PSME3,PRDX3,INPP5D,FADD,AIMP2,MECOM,CXCR4,PPP2CA,SH3GLB1,MAP2K4,RAF1,TNFRSF10B,TNFAIP3,PPP1R13L,TRAF1,IRF3,IFNG,MAPK1,GZMA,GZMB,GZMH,CD2,BAX
negative regulation of cell proliferation	0.0295	351	23	7.1136e-05	0.0050506	JUN,AIMP2,NOX4,CDKN1A,TGFB1I1,CDKN2A,ABI1,CTNNB1,F2R,RNF41,RAF1,TSG101,TGFB1,RARRES3,BMP4,PPP2R5C,DLL1,DLL4,RBBP4,VHL,PML,APC,SPRY1
response to lipopolysaccharide	0.013	155	14	7.9957e-05	0.005517	RPS6KA3,PRDX3,JUN,JUND,TNFRSF4,F2R,ADAM17,TNFRSF14,TNFRSF10B,CXCL9,DUSP10,CHUK,TIRAP,HDAC2
negative regulation of transforming growth factor beta receptor signaling pathway	0.0044	52	8	8.5486e-05	0.0055788	EID2,TGFB1I1,STRAP,ADAM17,UBC,TGFB1,SMAD7,TGFBR3
Ras protein signal transduction	0.0056	67	9	8.6984e-05	0.0055788	PLCE1,RRAS,JUN,GRB2,CDKN1A,NRAS,CDKN2A,GRAP2,SHC2
intracellular signal transduction	0.0279	332	22	8.7169e-05	0.0055788	RPS6KA3,PRKCH,PRKCB,PRKAR1A,SIK1,PRKAR2A,INPP5D,SRPK1,ITK,MAP4K1,DUSP1,TYK2,PLCB3,PLCD1,CTGF,YWHAE,GSK3B,HSPB1,TGFBR3,ZAP70,LCP2,PHKG1
regulation of cell differentiation	0.0023	27	6	9.3762e-05	0.0058132	RUNX3,RUNX2,SIK1,PPP2CA,RAF1,APC
positive regulation of calcium-mediated signaling	0.0014	17	5	0.00010014	0.0060087	CD3E,CD8A,ZAP70,TRAT1,CD4
positive regulation of protein insertion into mitochondrial membrane involved in apoptotic signaling pathway	0.0024	28	6	0.0001141	0.0067321	YWHAE,YWHAB,YWHAQ,YWHAG,YWHAZ,GZMB
vascular endothelial growth factor receptor signaling pathway	0.0059	70	9	0.00012053	0.0068933	NCKAP1,SH2D2A,ABI1,PGF,SHC2,FLT1,HSPB1,PIK3CB,CDC42
protein phosphorylation	0.0327	389	24	0.00012309	0.0068933	GMFB,RPS6KA3,PRKACA,PRKCH,CSNK2A1,PRKCB,RUNX3,SIK1,DMPK,SRPK1,PRKAG1,IKBKB,MAP4K1,TYK2,MAP3K6,RAF1,TGFB1,CDK7,GSK3B,CHUK,ZAP70,LCK,ERBB2,MAPK1
epithelial-mesenchymal cell signaling	0.0003	4	3	0.00017782	0.0097803	SMO,BMP4,CDC42
regulation of phosphatidylinositol 3-kinase signaling	0.0064	76	9	0.00022052	0.0116	GRB2,PDGFRB,FGF17,PIK3CB,PPP2R5C,LCK,ERBB2,MAPK1,TRAT1
positive regulation of I-kappaB kinase/NF-kappaB signaling	0.0127	151	13	0.00022638	0.0116	PRKCB,FADD,ECM1,IKBKB,CTNNB1,F2R,CARD11,UBC,TNFRSF10B,CHUK,TIRAP,IRF3,VAPA
negative thymic T cell selection	0.0009	11	4	0.00022814	0.0116	CD3E,CD74,ZAP70,DOCK2
cell migration	0.0131	156	13	0.00030798	0.0154	EPHA2,PLCG1,TYK2,CTGF,PDGFRB,TGFB1,GSK3B,FLT1,PIK3CB,PSTPIP1,TGFBR3,HES1,APC
renal system development	0.001	12	4	0.00031653	0.0155	SOX17,SMO,BMP4,ITGB4
fibroblast growth factor receptor signaling pathway	0.0069	82	9	0.00038147	0.0183	GRB2,CTGF,UBC,FGF17,FGF12,CBL,POLR2B,POLR2C,MAPK1
positive regulation of transcription from RNA polymerase II promoter	0.0777	925	42	0.00040904	0.019	IKZF3,RPS6KA3,SOX17,FLT3LG,SKAP1,SUPT4H1,FADD,JUN,JUND,NFATC4,HNRNPK,IKBKB,IL18,RHOQ,ENG,NR1H3,GTF2H1,PER1,CTNNB1,CRTC2,CD81,EOMES,PIAS2,SMO,RAF1,UBC,TGFB1,SMAD7,BMP4,CDK7,COPS5,GSK3B,CHUK,H2AFZ,IFNG,GTF2A2,HDAC2,RNF4,DLL1,NRIP1,HES1,PML
positive regulation of interleukin-17 production	0.0011	13	4	0.0004271	0.019	LY9,IL15,IL18,TGFB1
lymph node development	0.0011	13	4	0.0004271	0.019	FADD,IL15,TGFB1,IL7R
negative regulation of epidermal growth factor receptor signaling pathway	0.003	36	6	0.00043289	0.019	GRB2,TSG101,UBC,CBL,CDC42,SPRY1
positive regulation of angiogenesis	0.0086	102	10	0.00044175	0.019	PRKCB,RRAS,PLCG1,ECM1,RAPGEF3,ENG,PDCD6,PGF,FLT1,HSPB1
activation of MAPK activity	0.0086	102	10	0.00044175	0.019	PLCE1,DUSP5,CXCR4,CD74,CD81,SHC2,UBC,PIK3CB,GNG3,MAPK1
positive regulation of fibroblast proliferation	0.0043	51	7	0.00046428	0.0195	PDGFD,JUN,CDKN1A,CD74,PDGFRB,TGFB1,PML
inactivation of MAPK activity	0.002	24	5	0.00048377	0.0195	DUSP5,DUSP2,DUSP1,PPP2CA,DUSP10
inositol phosphate metabolic process	0.0031	37	6	0.00049925	0.0195	PLCE1,INPP5D,PLCG1,CALM1,PLCB3,PLCD1
positive regulation of B cell proliferation	0.0031	37	6	0.00049925	0.0195	CDKN1A,CD74,CD81,TNFRSF4,CARD11,TIRAP
ERBB2 signaling pathway	0.0031	37	6	0.00049925	0.0195	GRB2,NRAS,USP8,RNF41,UBC,ERBB2
cellular response to platelet-derived growth factor stimulus	0.0012	14	4	0.0005628	0.0205	PDGFD,PTN,PDGFRB,CBL
regulation of proteasomal protein catabolic process	0.0012	14	4	0.0005628	0.0205	PRKACA,PSME3,UCHL5,PSMD14
Fc-gamma receptor signaling pathway involved in phagocytosis	0.0105	125	11	0.00056694	0.0205	NCKAP1,PLCG1,GRB2,ABI1,ARPC2,ARPC3,PIK3CB,ACTR2,CDC42,MAPK1,CD247
common-partner SMAD protein phosphorylation	0.0005	6	3	0.0005773	0.0205	TGFB1,BMP4,PML
trachea formation	0.0005	6	3	0.0005773	0.0205	CTNNB1,BMP4,MAPK1
hair follicle placode formation	0.0005	6	3	0.0005773	0.0205	CTNNB1,HDAC2,CDC42
negative regulation of transcription from RNA polymerase II promoter	0.0571	680	33	0.00058613	0.0205	GFI1,SLA2,SOX17,RUNX3,EID2,SUPT4H1,JUND,VLDLR,MLX,STRAP,NR1H3,SORBS3,PER1,CTNNB1,UBE2D1,PRDM1,ZFP36,EOMES,FST,SMO,UBC,TGFB1,SMAD7,BMP4,PPP1R13L,IRF3,IFNG,HDAC2,DLL4,NRIP1,HES1,VHL,E2F6
snRNA transcription from RNA polymerase II promoter	0.0059	70	8	0.00061552	0.0215	PHAX,INTS12,GTF2B,CDK7,GTF2A2,POLR2B,POLR2C,TAF13
epidermal growth factor receptor signaling pathway	0.0045	54	7	0.00064824	0.022	PLCE1,PLCG1,GRB2,NRAS,ADAM17,TGFB1,CBL
extrinsic apoptotic signaling pathway	0.0033	39	6	0.00065554	0.0223	FADD,RNF41,TGFB1,IFNG,PML,BAX
positive regulation of T cell proliferation	0.0046	55	7	0.00072097	0.0231	CD3E,IL15,CD40LG,CARD11,IFNG,HES1,CD4
regulation of protein stability	0.0046	55	7	0.00072097	0.0231	PSMD8,KAT2A,CD81,SH3GLB1,HDAC6,CDC42,MAPK1
regulation of sodium ion transport	0.0013	15	4	0.00072659	0.0231	SIK1,DMPK,PER1,TGFB1
Notch signaling pathway	0.0092	109	10	0.00073155	0.0231	ADAM17,NOTCH4,DTX3,DTX4,UBC,TGFB1,DLL1,DLL3,DLL4,HES1
platelet activation	0.0092	109	10	0.00073155	0.0231	PRKCH,PRKCB,CD40LG,F2R,RAF1,PIK3CB,YWHAZ,LCK,LCP2,MAPK1
androgen receptor signaling pathway	0.0034	40	6	0.00074667	0.0231	TGFB1I1,CTNNB1,PIAS2,CDK7,RNF4,NRIP1
positive regulation of reactive oxygen species metabolic process	0.0023	27	5	0.00081793	0.0254	NOX4,GRB2,CDKN1A,PDGFRB,RNF41
T cell activation	0.0034	41	6	0.0008473	0.0254	SLA2,ITK,CD3E,CD8A,ZAP70,CD2
cell-cell adhesion	0.0205	244	16	0.0008839	0.0261	EPHA2,EIF5,HNRNPK,PLCB3,ABI1,SH3GLB1,USP8,EIF4G2,YWHAE,YWHAB,PPP1R13L,LRRFIP1,YWHAZ,CBL,EIF4H,VAPA
positive regulation of smooth muscle cell apoptotic process	0.0006	7	3	0.00089914	0.0261	CDKN2A,MAP2K4,IFNG
positive regulation of receptor biosynthetic process	0.0006	7	3	0.00089914	0.0261	NR1H3,HDAC2,HDAC6
positive regulation of macrophage derived foam cell differentiation	0.0013	16	4	0.00092151	0.0267	PRKCH,IL18,CSF2,CSF1
Notch receptor processing	0.0013	16	4	0.00092151	0.0267	ADAM17,NOTCH4,DLL1,DLL4
peptidyl-serine phosphorylation	0.0113	134	11	0.00099142	0.0278	PRKACA,PRKCH,PRKCB,DMPK,MAP4K1,CSNK1G1,CLK1,GSK3B,CHUK,PHKG1,MAPK1
positive regulation of tumor necrosis factor production	0.0036	43	6	0.0010797	0.0302	FADD,NFATC4,TIRAP,IFNG,HDAC2,CD2
nucleotide-excision repair, preincision complex assembly	0.0024	29	5	0.0011206	0.0303	DDB2,GTF2H1,UBC,CDK7,RAD23B
branching involved in blood vessel morphogenesis	0.0024	29	5	0.0011206	0.0303	NFATC4,ENG,CTNNB1,NOTCH4,DLL4
homeostasis of number of cells within a tissue	0.0024	29	5	0.0011206	0.0303	FLT3LG,CSF1,F2R,SMO,BAX
membrane organization	0.0024	29	5	0.0011206	0.0303	YWHAE,YWHAB,YWHAQ,YWHAG,YWHAZ
positive regulation of transcription, DNA-templated	0.0408	486	25	0.0012518	0.032	SOX17,RUNX3,RUNX2,SKAP1,JUN,TGFB1I1,IKBKB,MECOM,NR1H3,CTNNB1,EOMES,FBXW11,F2R,PIAS2,NOTCH4,TGFB1,BMP4,CDK7,HDAC2,RNF4,TBX21,NRIP1,MAPK1,E2F3,VHL
regulation of tumor necrosis factor-mediated signaling pathway	0.0025	30	5	0.0012998	0.032	IKBKB,UBC,TNFAIP3,CHUK,TRAF1
positive thymic T cell selection	0.0007	8	3	0.0013164	0.032	CD74,ZAP70,DOCK2
positive regulation of natural killer cell proliferation	0.0007	8	3	0.0013164	0.032	FLT3LG,IL15,IL18
regulation of microtubule-based process	0.0007	8	3	0.0013164	0.032	GSK3B,ERBB2,APC
regulation of T cell differentiation	0.0007	8	3	0.0013164	0.032	IL15,CARD11,CD2
CD8-positive, alpha-beta T cell differentiation involved in immune response	0.0002	2	2	0.0013321	0.032	EOMES,IFNG
interleukin-7-mediated signaling pathway	0.0002	2	2	0.0013321	0.032	IL7R,IL2RG
lateral inhibition	0.0002	2	2	0.0013321	0.032	DLL1,HES1
positive regulation of neuron death	0.0015	18	4	0.0014168	0.033	AIMP2,EIF2S1,SSH1,GSK3B
entrainment of circadian clock by photoperiod	0.0015	18	4	0.0014168	0.033	SIK1,PPP1CA,PER1,PML
cell-matrix adhesion	0.0067	80	8	0.0014327	0.033	PARVG,CTNNB1,CTGF,FBLN5,ITGA10,ITGA11,ITGB4,ITGAL
negative regulation of myoblast differentiation	0.0016	19	4	0.0017233	0.0396	MBNL3,TGFB1,BMP4,DLL1
cytolysis	0.0016	19	4	0.0017233	0.0396	PRF1,GZMA,GZMB,GZMH
regulation of transforming growth factor beta receptor signaling pathway	0.0016	19	4	0.0017233	0.0396	EID2,ENG,TGFB1,SMAD7
ubiquitin-dependent protein catabolic process	0.0103	123	10	0.0017822	0.0396	CDC23,UCHL5,PSMC2,UBE2D2,UBE2D1,USP8,PSMD11,PSMD14,PSMD13,UBE2A
transcription elongation from RNA polymerase II promoter	0.007	83	8	0.0017989	0.0396	SUPT4H1,GTF2H1,GTF2B,CDK7,GTF2A2,POLR2B,POLR2C,TAF13
SMAD protein import into nucleus	0.0008	9	3	0.0018385	0.0404	JUN,TGFB1,PML
hemopoiesis	0.004	48	6	0.0018744	0.0412	RUNX3,RUNX2,CSF1,NOTCH4,LCK,DLL1
protein dephosphorylation	0.0087	104	9	0.001972	0.0425	DUSP5,DUSP2,PPP2CA,PPP1CA,FBXW11,SSH1,DUSP10,LCK,PTPN3
cell surface receptor signaling pathway	0.0182	216	14	0.0020253	0.0425	FADD,CD3E,CD81,CD8A,TNFRSF14,TNFRSF10B,KLRD1,IL7R,TIRAP,IFNG,CBL,ERBB2,CD2,CD4
myeloid cell differentiation	0.0017	20	4	0.002073	0.0435	GFI1,PRDX3,TIRAP,PML
positive regulation of protein kinase activity	0.0041	49	6	0.0020758	0.0436	CDKN1A,PRKAG1,VLDLR,CSF1,LCP2,CD4
angiogenesis	0.0164	195	13	0.0022783	0.047	SOX17,SH2D2A,JUN,ECM1,IL18,RAPGEF3,PLCD1,PDCD6,CTGF,PGF,FLT1,MMP2,DLL4
odontogenesis of dentin-containing tooth	0.0042	50	6	0.0022932	0.047	RUNX2,CTNNB1,SMO,BMP4,HDAC2,BAX
transcription initiation from RNA polymerase II promoter	0.0126	150	11	0.0023796	0.047	NR1H3,GTF2H1,GTF2B,CTGF,NOTCH4,CDK7,GTF2A2,POLR2B,POLR2C,E2F3,TAF13
stress-activated MAPK cascade	0.0018	21	4	0.0024688	0.047	IKBKB,FBXW11,UBC,CHUK
artery morphogenesis	0.0018	21	4	0.0024688	0.047	ENG,PRDM1,SMAD7,HES1
negative regulation of cyclin-dependent protein serine/threonine kinase activity	0.0018	21	4	0.0024688	0.047	CDKN1A,CDKN2A,TNFAIP3,APC
proteasome assembly	0.0008	10	3	0.0024737	0.047	PSMD8,PSMD11,PSMD13
negative regulation of epithelial cell differentiation	0.0008	10	3	0.0024737	0.047	SMO,IFNG,DLL1
type B pancreatic cell development	0.0008	10	3	0.0024737	0.047	SMO,BMP4,DLL1
cell cycle arrest	0.0108	129	10	0.0025047	0.0476	CDKN1A,PRKAG1,CDKN2A,TSG101,TGFB1,CDK7,EIF4G2,IFNG,PML,APC
negative regulation of epithelial cell proliferation	0.0043	51	6	0.0025273	0.048	RUNX3,STRAP,PTN,TGFB1,BMP4,TGFBR3

## Sheet: Table S6
Supplementary Table 6. Pathway enrichment analysis result for the 323 interacting age-associated gene nodes in the signaling network.
Items	RatioOfProteinInGeneSet	NumberOfProteinInGeneSet	ProteinFromNetwork	P-value	FDR	Nodes
Epstein-Barr virus infection(K)	0.0188	204	37	1.1102e-16	6.1062e-15	PSMD8,PSMD6,PSMD7,PSMD1,PRKACA,CSNK2A1,HLA-B,PLCG1,JUN,CDKN1A,IKBKB,TYK2,PSMC1,PSMC2,GTF2B,MAP2K4,PSMD12,PSMD11,PSMD14,PSMD13,YWHAE,GSK3B,YWHAB,HSPB1,TNFAIP3,PIK3CB,ITGAL,YWHAQ,YWHAG,CHUK,TRAF1,YWHAZ,IRF3,IFNG,HDAC2,POLR2B,POLR2C
Mitotic G2-G2/M phases(R)	0.016	174	33	1.1102e-16	6.1062e-15	PSMD8,PSMD6,PSMD7,PSMD1,PRKACA,PSME3,CDKN1A,ACTR1A,TUBA1A,PSMA5,PSMA6,PSMA3,PSMA4,PSMA1,PAFAH1B1,PSMB4,PSMB2,PSMC1,PSMC2,FBXW11,PSMD12,PSMD11,PSMD14,PSMD13,UBC,CDK7,YWHAE,CEP164,YWHAG,DCTN2,RBBP4,E2F3,CEP152
Fc epsilon receptor (FCERI) signaling(R)	0.0373	405	51	1.1102e-16	6.1062e-15	PSMD8,PSMD6,PSMD7,PSMD1,PSME3,PLCG1,JUN,GRB2,CALM1,ITK,CDKN1A,IKBKB,DUSP5,PSMA5,PSMA6,PSMA3,PSMA4,PSMA1,NRAS,PSMB4,PSMB2,PSMC1,PSMC2,CSF2,UBE2D2,UBE2D1,GRAP2,PDGFRB,MAP2K4,FBXW11,RAF1,CARD11,SHC2,PSMD12,PSMD11,PSMD14,PSMD13,UBC,FGF17,GSK3B,YWHAB,PIK3CB,CHUK,PPP2R5C,LCK,LCP2,IL2RG,ERBB2,MAPK1,NCAM1,TRAT1
TCR signaling(R)	0.0113	123	37	1.1102e-16	6.1062e-15	PSMD8,PSMD6,PSMD7,PSMD1,PSME3,INPP5D,PLCG1,ITK,CD3E,IKBKB,PSMA5,PSMA6,PSMA3,PSMA4,PSMA1,PSMB4,PSMB2,PSMC1,PSMC2,UBE2D2,UBE2D1,GRAP2,FBXW11,CARD11,PSMD12,PSMD11,PSMD14,PSMD13,UBC,PIK3CB,CHUK,ZAP70,LCK,LCP2,TRAT1,CD4,CD247
Signaling by Interleukins(R)	0.0423	460	52	1.1102e-16	6.1062e-15	PSMD8,PSMD6,PSMD7,PSMD1,PRKACA,FLT3LG,PSME3,INPP5D,GRB2,CALM1,CDKN1A,IKBKB,DUSP5,IL15,IL18,TYK2,PSMA5,PSMA6,PSMA3,PSMA4,PSMA1,NRAS,PSMB4,PSMB2,PSMC1,PSMC2,CSF2,CSF1,PDGFRB,MAP2K4,FBXW11,RAF1,SHC2,PSMD12,PSMD11,PSMD14,PSMD13,UBC,TGFB1,FGF17,IL7R,YWHAB,PIK3CB,CHUK,MMP2,YWHAZ,CBL,IL2RG,ERBB2,MAPK1,NCAM1,CD4
Proteasome(K)	0.004	44	19	1.1102e-16	6.1062e-15	PSMD8,PSMD6,PSMD7,PSMD1,PSME3,PSMA5,PSMA6,PSMA3,PSMA4,PSMA1,PSMB4,PSMB2,PSMC1,PSMC2,PSMD12,PSMD11,PSMD14,PSMD13,IFNG
Signalling by NGF(R)	0.0387	421	49	1.1102e-16	6.1062e-15	PSMD8,RPS6KA3,PSMD6,PSMD7,PSMD1,PRKACA,PRKAR1A,PSME3,PRKAR2A,PLCG1,GRB2,CALM1,CDKN1A,IKBKB,DUSP5,PSMA5,PSMA6,PSMA3,PSMA4,PSMA1,NRAS,PSMB4,PSMB2,PSMC1,PSMC2,CSF2,PDGFRB,ADAM17,RAF1,SHC2,PSMD12,PSMD11,PSMD14,PSMD13,UBC,FGF17,YWHAE,GSK3B,YWHAB,PIK3CB,CHUK,PPP2R5C,LCK,HDAC2,IL2RG,ERBB2,MAPK1,NCAM1,TRAT1
Signaling by VEGF(R)	0.0264	287	43	1.1102e-16	6.1062e-15	NCKAP1,PSMD8,PSMD6,PSMD7,PSMD1,PRKCB,PSME3,SH2D2A,PLCG1,GRB2,CALM1,DUSP5,PSMA5,PSMA6,PSMA3,PSMA4,PSMA1,NRAS,PSMB4,PSMB2,PSMC1,ABI1,PSMC2,CSF2,PDGFRB,PGF,RAF1,SHC2,PSMD12,PSMD11,PSMD14,PSMD13,UBC,FGF17,FLT1,YWHAB,HSPB1,PIK3CB,IL2RG,CDC42,ERBB2,MAPK1,NCAM1
Signaling by EGFR(R)	0.0292	317	49	1.1102e-16	6.1062e-15	PSMD8,PSMD6,PSMD7,PSMD1,PRKACA,PRKAR1A,PSME3,PRKAR2A,PLCG1,GRB2,CALM1,CDKN1A,DUSP5,PSMA5,PSMA6,PSMA3,PSMA4,PSMA1,NRAS,PSMB4,PSMB2,PSMC1,PSMC2,CSF2,PDGFRB,ADAM17,RAF1,SHC2,PSMD12,PSMD11,PSMD14,PSMD13,UBC,FGF17,GSK3B,YWHAB,PIK3CB,CHUK,PPP2R5C,LCK,CBL,IL2RG,CDC42,ERBB2,MAPK1,NCAM1,TRAT1,SPRY1,PTPN3
Signaling by PDGF(R)	0.0302	328	45	1.1102e-16	6.1062e-15	PSMD8,PSMD6,PSMD7,PSMD1,PRKACA,PRKAR1A,PSME3,PRKAR2A,PDGFD,PLCG1,GRB2,CALM1,CDKN1A,DUSP5,PSMA5,PSMA6,PSMA3,PSMA4,PSMA1,NRAS,PSMB4,PSMB2,PSMC1,PSMC2,CSF2,PDGFRB,RAF1,SHC2,PSMD12,PSMD11,PSMD14,PSMD13,UBC,FGF17,GSK3B,YWHAB,PIK3CB,CHUK,PPP2R5C,LCK,IL2RG,ERBB2,MAPK1,NCAM1,TRAT1
Signaling by SCF-KIT(R)	0.0267	290	42	1.1102e-16	6.1062e-15	PSMD8,PSMD6,PSMD7,PSMD1,PSME3,GRB2,CALM1,CDKN1A,DUSP5,PSMA5,PSMA6,PSMA3,PSMA4,PSMA1,NRAS,PSMB4,PSMB2,PSMC1,PSMC2,CSF2,GRAP2,PDGFRB,RAF1,SHC2,PSMD12,PSMD11,PSMD14,PSMD13,UBC,FGF17,GSK3B,YWHAB,PIK3CB,CHUK,PPP2R5C,LCK,CBL,IL2RG,ERBB2,MAPK1,NCAM1,TRAT1
Signaling by the B Cell Receptor (BCR)(R)	0.0248	270	39	1.1102e-16	6.1062e-15	PSMD8,PSMD6,PSMD7,PSMD1,PRKCB,PSME3,PLCG1,GRB2,CALM1,CDKN1A,IKBKB,PSMA5,PSMA6,PSMA3,PSMA4,PSMA1,NRAS,PSMB4,PSMB2,PSMC1,PSMC2,PDGFRB,FBXW11,CARD11,PSMD12,PSMD11,PSMD14,PSMD13,UBC,FGF17,GSK3B,PIK3CB,CHUK,PPP2R5C,LCK,CBL,ERBB2,MAPK1,TRAT1
Regulation of Apoptosis(R)	0.0049	53	20	1.1102e-16	6.1062e-15	PSMD8,PSMD6,PSMD7,PSMD1,PSME3,PSMA5,PSMA6,PSMA3,PSMA4,PSMA1,PSMB4,PSMB2,PSMC1,PSMC2,PSMD12,PSMD11,PSMD14,PSMD13,UBC,ARHGAP10
DAP12 interactions(R)	0.0297	323	48	1.1102e-16	6.1062e-15	PSMD8,PSMD6,PSMD7,PSMD1,PRKACA,HLA-B,PRKAR1A,PSME3,PRKAR2A,PLCG1,GRB2,CALM1,CDKN1A,DUSP5,PSMA5,PSMA6,PSMA3,PSMA4,PSMA1,NRAS,PSMB4,PSMB2,PSMC1,PSMC2,CSF2,GRAP2,PDGFRB,RAF1,SHC2,PSMD12,PSMD11,PSMD14,PSMD13,UBC,FGF17,KLRD1,GSK3B,YWHAB,PIK3CB,CHUK,PPP2R5C,LCK,LCP2,IL2RG,ERBB2,MAPK1,NCAM1,TRAT1
C-type lectin receptors (CLRs)(R)	0.0128	139	30	1.1102e-16	6.1062e-15	ICAM2,PSMD8,PSMD6,PSMD7,PSMD1,PRKACA,PSME3,CALM1,IKBKB,PSMA5,PSMA6,PSMA3,PSMA4,PSMA1,NRAS,PSMB4,PSMB2,PSMC1,PSMC2,UBE2D2,UBE2D1,FBXW11,RAF1,CARD11,PSMD12,PSMD11,PSMD14,PSMD13,UBC,CHUK
Degradation of beta-catenin by the destruction complex(R)	0.0064	70	22	2.2204e-16	1.1324e-14	PSMD8,PSMD6,PSMD7,PSMD1,PSME3,PSMA5,PSMA6,PSMA3,PSMA4,PSMA1,PSMB4,PSMB2,PSMC1,PSMC2,CTNNB1,PSMD12,PSMD11,PSMD14,PSMD13,UBC,GSK3B,APC
RET signaling(R)	0.0204	222	35	3.3307e-16	1.5321e-14	PSMD8,PSMD6,PSMD7,PSMD1,PSME3,PLCG1,GRB2,CALM1,DUSP5,PSMA5,PSMA6,PSMA3,PSMA4,PSMA1,NRAS,PSMB4,PSMB2,PSMC1,PSMC2,CSF2,PDGFRB,RAF1,SHC2,PSMD12,PSMD11,PSMD14,PSMD13,UBC,FGF17,YWHAB,PIK3CB,IL2RG,ERBB2,MAPK1,NCAM1
Hedgehog 'off' state(R)	0.0083	90	24	3.3307e-16	1.5321e-14	PSMD8,PSMD6,PSMD7,PSMD1,PRKACA,PRKAR1A,PSME3,PRKAR2A,PSMA5,PSMA6,PSMA3,PSMA4,PSMA1,PSMB4,PSMB2,PSMC1,PSMC2,SMO,PSMD12,PSMD11,PSMD14,PSMD13,UBC,GSK3B
Regulation of Hypoxia-inducible Factor (HIF) by oxygen(R)	0.0067	73	22	4.4409e-16	1.9096e-14	PSMD8,PSMD6,PSMD7,PSMD1,PSME3,PSMA5,PSMA6,PSMA3,PSMA4,PSMA1,PSMB4,PSMB2,PSMC1,PSMC2,UBE2D2,UBE2D1,PSMD12,PSMD11,PSMD14,PSMD13,UBC,VHL
Pathways in cancer(K)	0.0365	397	46	5.5511e-16	2.276e-14	PRKACA,PRKCB,FLT3LG,LPAR2,GNG10,PLCG1,FADD,JUN,GRB2,CDKN1A,IKBKB,MECOM,APPL1,PLCB3,CXCR4,NRAS,CDKN2A,CTNNB1,PDGFRB,F2R,PGF,PIAS2,SMO,RAF1,TGFB1,FGF17,BMP4,FGF12,GSK3B,SLC2A1,PIK3CB,CHUK,MMP2,TRAF1,HDAC2,CBL,CDC42,GNG3,ERBB2,MAPK1,E2F3,VHL,LAMB2,PML,APC,BAX
RAF/MAP kinase cascade(R)	0.0185	201	33	8.8818e-16	3.2863e-14	PSMD8,PSMD6,PSMD7,PSMD1,PSME3,GRB2,CALM1,DUSP5,PSMA5,PSMA6,PSMA3,PSMA4,PSMA1,NRAS,PSMB4,PSMB2,PSMC1,PSMC2,CSF2,PDGFRB,RAF1,SHC2,PSMD12,PSMD11,PSMD14,PSMD13,UBC,FGF17,YWHAB,IL2RG,ERBB2,MAPK1,NCAM1
T cell receptor signaling pathway(K)	0.0097	105	25	8.8818e-16	3.2863e-14	PLCG1,JUN,GRB2,ITK,CD3E,IKBKB,NRAS,CD40LG,CSF2,GRAP2,CD8A,RAF1,CARD11,GSK3B,PIK3CB,CHUK,ZAP70,IFNG,LCK,LCP2,CBL,CDC42,MAPK1,CD4,CD247
Regulation of mRNA stability by proteins that bind AU-rich elements(R)	0.008	87	23	1.5543e-15	5.5955e-14	PSMD8,PSMD6,PSMD7,PSMD1,PSME3,PSMA5,PSMA6,PSMA3,PSMA4,PSMA1,PSMB4,PSMB2,PSMC1,PSMC2,ZFP36,PSMD12,PSMD11,PSMD14,PSMD13,UBC,YWHAB,HSPB1,YWHAZ
Signaling by Leptin(R)	0.0192	209	33	2.5535e-15	8.4266e-14	PSMD8,PSMD6,PSMD7,PSMD1,PSME3,GRB2,CALM1,DUSP5,PSMA5,PSMA6,PSMA3,PSMA4,PSMA1,NRAS,PSMB4,PSMB2,PSMC1,PSMC2,CSF2,PDGFRB,RAF1,SHC2,PSMD12,PSMD11,PSMD14,PSMD13,UBC,FGF17,YWHAB,IL2RG,ERBB2,MAPK1,NCAM1
MAPK6/MAPK4 signaling(R)	0.0082	89	23	2.5535e-15	8.4266e-14	PSMD8,PSMD6,PSMD7,PSMD1,PRKACA,PSME3,JUN,PSMA5,PSMA6,PSMA3,PSMA4,PSMA1,PSMB4,PSMB2,PSMC1,PSMC2,PSMD12,PSMD11,PSMD14,PSMD13,UBC,HSPB1,CDC42
ErbB1 downstream signaling(N)	0.0092	100	24	2.9976e-15	9.2926e-14	NCKAP1,RPS6KA3,SH2D2A,JUN,GRB2,CALM1,DUSP1,PPP2CA,NRAS,ABI1,ZFP36,MAP2K4,RAF1,ARPC2,ARPC3,RAB5A,YWHAE,YWHAB,YWHAQ,YWHAG,ACTR2,YWHAZ,CDC42,MAPK1
TNFR2 non-canonical NF-kB pathway(R)	0.0093	101	24	3.7748e-15	1.1324e-13	PSMD8,PSMD6,PSMD7,PSMD1,PSME3,PSMA5,PSMA6,PSMA3,PSMA4,PSMA1,PSMB4,PSMB2,CD40LG,PSMC1,PSMC2,TNFRSF4,FBXW11,PSMD12,PSMD11,PSMD14,PSMD13,UBC,TNFRSF14,CHUK
Hedgehog ligand biogenesis(R)	0.0058	63	20	3.9968e-15	1.1591e-13	PSMD8,PSMD6,PSMD7,PSMD1,PSME3,PSMA5,PSMA6,PSMA3,PSMA4,PSMA1,PSMB4,PSMB2,PSMC1,PSMC2,ADAM17,PSMD12,PSMD11,PSMD14,PSMD13,UBC
Regulation of DNA replication(R)	0.0068	74	21	7.1054e-15	1.9895e-13	PSMD8,PSMD6,PSMD7,PSMD1,PSME3,CDKN1A,PSMA5,PSMA6,PSMA3,PSMA4,PSMA1,PSMB4,PSMB2,PSMC1,PSMC2,PSMD12,PSMD11,PSMD14,PSMD13,UBC,E2F3
TCR signaling in na&#xef;ve CD4+ T cells(N)	0.0062	67	20	1.2434e-14	3.3573e-13	SLA2,PRKCB,INPP5D,PLCG1,GRB2,ITK,CD3E,IKBKB,MAP4K1,NRAS,GRAP2,CARD11,CHUK,ZAP70,LCK,LCP2,CBL,CDC42,CD4,CD247
Signaling by Type 1 Insulin-like Growth Factor 1 Receptor (IGF1R)(R)	0.0235	255	35	2.0983e-14	5.4556e-13	PSMD8,PSMD6,PSMD7,PSMD1,PSME3,GRB2,CALM1,PRKAG1,DUSP5,PSMA5,PSMA6,PSMA3,PSMA4,PSMA1,NRAS,PSMB4,PSMB2,PSMC1,PSMC2,CSF2,PDGFRB,RAF1,SHC2,PSMD12,PSMD11,PSMD14,PSMD13,UBC,FGF17,YWHAB,PIK3CB,IL2RG,ERBB2,MAPK1,NCAM1
Natural killer cell mediated cytotoxicity(K)	0.0124	135	26	3.1974e-14	7.9936e-13	PRF1,ICAM2,PRKCB,HLA-B,PLCG1,GRB2,NCR3,NRAS,KIR3DL1,KIR3DL2,CSF2,RAF1,SHC2,KIR2DL3,KIR2DL4,TNFRSF10B,KLRD1,PIK3CB,ITGAL,ZAP70,IFNG,LCK,LCP2,MAPK1,GZMB,CD247
NCAM signaling for neurite out-growth(R)	0.0213	231	33	4.1189e-14	1.0297e-12	PSMD8,PSMD6,PSMD7,PSMD1,PSME3,GRB2,CALM1,DUSP5,PSMA5,PSMA6,PSMA3,PSMA4,PSMA1,NRAS,PSMB4,PSMB2,PSMC1,PSMC2,CSF2,PDGFRB,RAF1,SHC2,PSMD12,PSMD11,PSMD14,PSMD13,UBC,FGF17,YWHAB,IL2RG,ERBB2,MAPK1,NCAM1
Cell Cycle Checkpoints(R)	0.0151	164	28	5.8176e-14	1.3962e-12	PSMD8,PSMD6,PSMD7,CDC23,PSMD1,PSME3,CDKN1A,PSMA5,PSMA6,PSMA3,PSMA4,PSMA1,PSMB4,PSMB2,PSMC1,PSMC2,RAD1,UBE2D1,PSMD12,PSMD11,PSMD14,PSMD13,UBC,YWHAE,YWHAB,YWHAQ,YWHAG,YWHAZ
APC/C-mediated degradation of cell cycle proteins(R)	0.0076	83	21	6.2839e-14	1.4453e-12	PSMD8,PSMD6,PSMD7,CDC23,PSMD1,PSME3,PSMA5,PSMA6,PSMA3,PSMA4,PSMA1,PSMB4,PSMB2,PSMC1,PSMC2,UBE2D1,PSMD12,PSMD11,PSMD14,PSMD13,UBC
PDGFR-beta signaling pathway(N)	0.011	120	24	1.4566e-13	3.3502e-12	NCKAP1,RPS6KA3,PLCG1,JUN,JUND,GRB2,PPP2CA,NRAS,ABI1,PDGFRB,MAP2K4,RAF1,ARPC2,ARPC3,RAB5A,YWHAE,YWHAB,YWHAQ,YWHAG,ACTR2,YWHAZ,LCK,CBL,MAPK1
ABC-family proteins mediated transport(R)	0.008	87	21	1.5266e-13	3.3584e-12	PSMD8,PSMD6,PSMD7,PSMD1,PSME3,PSMA5,PSMA6,PSMA3,PSMA4,PSMA1,PSMB4,PSMB2,PSMC1,PSMC2,PSMD12,PSMD11,PSMD14,PSMD13,UBC,EIF2S2,EIF2S1
Synthesis of DNA(R)	0.009	98	22	1.6498e-13	3.4646e-12	PSMD8,PSMD6,PSMD7,PSMD1,PSME3,FEN1,CDKN1A,PSMA5,PSMA6,PSMA3,PSMA4,PSMA1,PSMB4,PSMB2,PSMC1,PSMC2,LIG1,PSMD12,PSMD11,PSMD14,PSMD13,UBC
Signaling by Insulin receptor(R)	0.0255	277	35	2.2105e-13	4.642e-12	PSMD8,PSMD6,PSMD7,PSMD1,PSME3,GRB2,CALM1,PRKAG1,DUSP5,PSMA5,PSMA6,PSMA3,PSMA4,PSMA1,NRAS,PSMB4,PSMB2,PSMC1,PSMC2,CSF2,PDGFRB,RAF1,SHC2,PSMD12,PSMD11,PSMD14,PSMD13,UBC,FGF17,YWHAB,PIK3CB,IL2RG,ERBB2,MAPK1,NCAM1
Hedgehog 'on' state(R)	0.0075	82	20	4.8639e-13	9.7278e-12	PSMD8,PSMD6,PSMD7,PSMD1,PSME3,PSMA5,PSMA6,PSMA3,PSMA4,PSMA1,PSMB4,PSMB2,PSMC1,PSMC2,SMO,PSMD12,PSMD11,PSMD14,PSMD13,UBC
Mitotic G1-G1/S phases(R)	0.012	130	24	7.7516e-13	1.5503e-11	PSMD8,PSMD6,PSMD7,PSMD1,PSME3,CDKN1A,PSMA5,PSMA6,PSMA3,PSMA4,PSMA1,PSMB4,PSMB2,CDKN2A,PSMC1,PSMC2,PSMD12,PSMD11,PSMD14,PSMD13,UBC,CDK7,RBBP4,E2F3
M/G1 Transition(R)	0.0078	85	20	9.257e-13	1.7588e-11	PSMD8,PSMD6,PSMD7,PSMD1,PSME3,PSMA5,PSMA6,PSMA3,PSMA4,PSMA1,PSMB4,PSMB2,PSMC1,PSMC2,PSMD12,PSMD11,PSMD14,PSMD13,UBC,E2F3
TCF dependent signaling in response to WNT(R)	0.0146	159	26	1.2395e-12	2.355e-11	PSMD8,PSMD6,PSMD7,SOX17,PSMD1,CSNK2A1,PSME3,PSMA5,PSMA6,PSMA3,PSMA4,PSMA1,PSMB4,PSMB2,PSMC1,PSMC2,CTNNB1,USP8,PSMD12,PSMD11,PSMD14,PSMD13,UBC,GSK3B,YWHAZ,APC
S Phase(R)	0.0113	123	23	1.8299e-12	3.2938e-11	PSMD8,PSMD6,PSMD7,PSMD1,PSME3,FEN1,CDKN1A,PSMA5,PSMA6,PSMA3,PSMA4,PSMA1,PSMB4,PSMB2,PSMC1,PSMC2,LIG1,PSMD12,PSMD11,PSMD14,PSMD13,UBC,CDK7
Beta-catenin independent WNT signaling(R)	0.0103	112	22	2.1935e-12	3.9482e-11	PSMD8,PSMD6,PSMD7,PSMD1,PSME3,CALM1,PSMA5,PSMA6,PLCB3,PSMA3,PSMA4,PSMA1,PSMB4,PSMB2,PSMC1,PSMC2,CTNNB1,PSMD12,PSMD11,PSMD14,PSMD13,UBC
Metabolism of polyamines(R)	0.0063	69	18	2.444e-12	4.3993e-11	PSMD8,PSMD6,PSMD7,PSMD1,PSME3,PSMA5,PSMA6,PSMA3,PSMA4,PSMA1,PSMB4,PSMB2,PSMC1,PSMC2,PSMD12,PSMD11,PSMD14,PSMD13
T cell activation(P)	0.0075	81	19	3.6552e-12	6.1505e-11	PLCG1,JUN,NFATC4,GRB2,CALM1,CD3E,IKBKB,NRAS,CD74,GRAP2,RAF1,PIK3CB,CHUK,ZAP70,LCK,LCP2,CDC42,MAPK1,CD247
PI3K-Akt signaling pathway(K)	0.0314	341	37	3.7015e-12	6.1505e-11	EPHA2,LPAR2,GNG10,PDGFD,GRB2,CDKN1A,IKBKB,TNXB,PPP2CA,NRAS,CRTC2,CSF1,PDGFRB,F2R,PGF,RAF1,FGF17,ITGA10,ITGA11,IL7R,FGF12,YWHAE,GSK3B,FLT1,ITGB4,YWHAB,PIK3CB,YWHAQ,YWHAG,CHUK,PPP2R5C,YWHAZ,IL2RG,GNG3,MAPK1,LAMB2,EPOR
Deubiquitination(R)	0.0208	226	30	3.844e-12	6.1505e-11	PSMD8,PSMD6,PSMD7,PSMD1,PSME3,TADA2B,UCHL5,DDB2,PSMA5,PSMA6,PSMA3,KAT2A,PSMA4,PSMA1,PSMB4,PSMB2,PSMC1,PSMC2,UBE2D1,USP8,PSMD12,PSMD11,PSMD14,PSMD13,UBC,TGFB1,SMAD7,TNFAIP3,RAD23B,APC
TCR signaling in na&#xef;ve CD8+ T cells(N)	0.005	54	16	6.4262e-12	1.0282e-10	PRF1,PRKCB,PLCG1,GRB2,CD3E,IKBKB,NRAS,GRAP2,CD8A,CARD11,CHUK,ZAP70,LCK,LCP2,CBL,CD247
Gastrin-CREB signalling pathway via PKC and MAPK(R)	0.0346	376	38	1.4552e-11	2.3283e-10	PSMD8,RPS6KA3,PSMD6,PSMD7,PSMD1,PRKCH,PSME3,LPAR2,GRB2,CALM1,DUSP5,PSMA5,PSMA6,PLCB3,PSMA3,PSMA4,PSMA1,NRAS,PSMB4,PSMB2,PSMC1,PSMC2,CSF2,PDGFRB,F2R,RAF1,SHC2,PSMD12,PSMD11,PSMD14,PSMD13,UBC,FGF17,YWHAB,IL2RG,ERBB2,MAPK1,NCAM1
Viral carcinogenesis(K)	0.0187	203	27	4.6242e-11	6.9363e-10	PRKACA,HLA-B,JUN,HNRNPK,GRB2,CDKN1A,CCR4,KAT2A,NRAS,CDKN2A,GTF2H1,PSMC1,GTF2B,YWHAE,YWHAB,PIK3CB,YWHAQ,YWHAG,TRAF1,YWHAZ,IRF3,GTF2A2,HDAC2,HDAC6,CDC42,MAPK1,BAX
Class I MHC mediated antigen processing & presentation(R)	0.0174	189	26	5.2491e-11	7.8737e-10	PSMD8,PSMD6,PSMD7,PSMD1,HLA-B,PSME3,FBXL5,IKBKB,PSMA5,PSMA6,PSMA3,PSMA4,PSMA1,PSMB4,PSMB2,PSMC1,PSMC2,FBXW11,PSMD12,PSMD11,PSMD14,PSMD13,UBC,UBE2A,CHUK,TIRAP
Hepatitis B(K)	0.0134	146	23	5.3093e-11	7.9639e-10	PRKCB,FADD,JUN,NFATC4,GRB2,CDKN1A,IKBKB,DDB2,NRAS,STAT2,MAP2K4,RAF1,TGFB1,YWHAB,PIK3CB,YWHAQ,CHUK,YWHAZ,TIRAP,IRF3,MAPK1,E2F3,BAX
HTLV-I infection(K)	0.0237	258	30	9.2255e-11	1.3838e-09	CDC23,PRKACA,HLA-B,RRAS,JUN,NFATC4,CDKN1A,CD3E,IKBKB,IL15,KAT2A,NRAS,CDKN2A,CTNNB1,CRTC2,CSF2,ZFP36,PDGFRB,MAP2K4,TGFB1,GSK3B,SLC2A1,PIK3CB,ITGAL,CHUK,LCK,IL2RG,E2F3,APC,BAX
Rap1 signaling pathway(K)	0.0195	212	27	1.192e-10	1.6688e-09	PLCE1,PRKCB,SKAP1,EPHA2,LPAR2,RRAS,PDGFD,PLCG1,CALM1,CALM2,PLCB3,RAPGEF3,NRAS,CTNNB1,CSF1,PDGFRB,F2R,PGF,RAF1,FGF17,FGF12,FLT1,PIK3CB,ITGAL,LCP2,CDC42,MAPK1
Ras signaling pathway(K)	0.0211	229	28	1.3249e-10	1.8548e-09	PLCE1,PRKACA,PRKCB,EPHA2,GNG10,RRAS,PDGFD,PLCG1,GRB2,CALM1,CALM2,IKBKB,NRAS,CSF1,PDGFRB,PGF,RAF1,SHC2,FGF17,RAB5A,FGF12,FLT1,PIK3CB,CHUK,ZAP70,CDC42,GNG3,MAPK1
Th1 and Th2 cell differentiation(K)	0.0085	92	18	2.4371e-10	3.4119e-09	RUNX3,PLCG1,JUN,CD3E,IKBKB,TYK2,CHUK,ZAP70,IFNG,LCK,IL2RG,DLL1,DLL3,DLL4,TBX21,MAPK1,CD4,CD247
FGF signaling pathway(P)	0.0085	92	18	2.4371e-10	3.4119e-09	PRKCH,PRKCB,PLCG1,GRB2,PPP2CA,NRAS,MAP3K6,RAF1,FGF17,FGF12,YWHAE,YWHAB,PIK3CB,YWHAQ,YWHAG,PPP2R5C,YWHAZ,MAPK1
Mitotic Metaphase and Anaphase(R)	0.0151	164	23	4.9069e-10	6.3789e-09	PSMD8,PSMD6,PSMD7,CDC23,PSMD1,PSME3,PSMA5,PSMA6,PSMA3,PSMA4,PSMA1,PAFAH1B1,PPP2CA,PSMB4,PSMB2,PSMC1,PSMC2,UBE2D1,PSMD12,PSMD11,PSMD14,PSMD13,UBC
Endocrine resistance(K)	0.009	98	18	6.539e-10	8.5007e-09	PRKACA,JUN,GRB2,CDKN1A,NRAS,CDKN2A,RAF1,SHC2,NOTCH4,PIK3CB,MMP2,DLL1,DLL3,DLL4,ERBB2,MAPK1,E2F3,BAX
Downstream signaling in na&#xef;ve CD8+ T cells(N)	0.0059	64	15	7.1143e-10	9.2486e-09	PRF1,PRKCB,JUN,CALM1,CD3E,NRAS,TNFRSF4,EOMES,CD8A,RAF1,IFNG,IL2RG,MAPK1,GZMB,CD247
EGF receptor signaling pathway(P)	0.0075	82	16	2.5498e-09	3.3147e-08	PRKCH,PRKCB,PLCG1,GRB2,PPP2CA,NRAS,RAF1,YWHAE,YWHAB,PIK3CB,YWHAQ,YWHAG,YWHAZ,CBL,ERBB2,MAPK1
Chronic myeloid leukemia(K)	0.0067	73	15	4.0892e-09	4.907e-08	GRB2,CDKN1A,IKBKB,MECOM,NRAS,CDKN2A,RAF1,SHC2,TGFB1,PIK3CB,CHUK,HDAC2,CBL,MAPK1,E2F3
Fc-epsilon receptor I signaling in mast cells(N)	0.0057	62	14	4.2065e-09	5.0478e-08	PRKCB,INPP5D,PLCG1,JUN,GRB2,ITK,IKBKB,DUSP1,MAP2K4,RAF1,CHUK,LCP2,CBL,MAPK1
Glioma(K)	0.0061	66	14	9.1356e-09	1.0963e-07	PRKCB,PLCG1,GRB2,CALM1,CALM2,CDKN1A,NRAS,CDKN2A,PDGFRB,RAF1,SHC2,PIK3CB,MAPK1,E2F3
Breast cancer(K)	0.0134	146	20	1.004e-08	1.2048e-07	JUN,GRB2,CDKN1A,NRAS,CTNNB1,RAF1,SHC2,NOTCH4,FGF17,FGF12,GSK3B,PIK3CB,DLL1,DLL3,DLL4,ERBB2,MAPK1,HES1,E2F3,APC
Direct p53 effectors(N)	0.0121	132	19	1.0912e-08	1.3094e-07	FDXR,EPHA2,JUN,TADA2B,CDKN1A,BBC3,DUSP5,DUSP1,DDB2,KAT2A,GDF15,PRDM1,TNFRSF10B,MMP2,HDAC2,E2F3,PML,APC,BAX
Thyroid hormone signaling pathway(K)	0.0109	118	18	1.1216e-08	1.3459e-07	PLCE1,PRKACA,PRKCB,PLCG1,PLCB3,KAT2A,NRAS,CTNNB1,PLCD1,RAF1,NOTCH4,BMP4,GSK3B,SLC2A1,ATP2A2,PIK3CB,HDAC2,MAPK1
ErbB2/ErbB3 signaling events(N)	0.0034	37	11	1.2651e-08	1.3916e-07	PRKACA,JUN,NFATC4,GRB2,NRAS,USP8,RNF41,RAF1,CDC42,ERBB2,MAPK1
Focal adhesion(K)	0.0185	201	23	2.0927e-08	2.302e-07	PRKCB,MYL12B,PDGFD,JUN,PARVG,GRB2,TNXB,PPP1CA,CTNNB1,PDGFRB,PGF,RAF1,SHC2,ITGA10,ITGA11,GSK3B,FLT1,ITGB4,PIK3CB,CDC42,ERBB2,MAPK1,LAMB2
MAPK signaling pathway(K)	0.0235	255	26	2.4331e-08	2.6764e-07	RPS6KA3,PRKACA,PRKCB,RRAS,JUN,JUND,GRB2,IKBKB,MECOM,MAP4K1,DUSP5,DUSP2,DUSP1,NRAS,MAP3K6,PDGFRB,MAP2K4,RAF1,TGFB1,FGF17,FGF12,HSPB1,DUSP10,CHUK,CDC42,MAPK1
Chemokine signaling pathway(K)	0.0172	187	22	2.6521e-08	2.9173e-07	PRKACA,PRKCB,GNG10,GRB2,ITK,IKBKB,CCR4,PLCB3,CXCR4,NRAS,STAT2,CCL28,RAF1,SHC2,GSK3B,CXCL9,PIK3CB,CHUK,DOCK2,CDC42,GNG3,MAPK1
Insulin signaling pathway(K)	0.0129	140	19	2.7315e-08	2.9437e-07	PRKACA,PRKAR1A,PRKAR2A,GRB2,CALM1,CALM2,PRKAG1,IKBKB,EXOC7,RHOQ,NRAS,PPP1CA,RAF1,SHC2,GSK3B,PIK3CB,CBL,PHKG1,MAPK1
IL12 signaling mediated by STAT4(N)	0.0029	31	10	2.7506e-08	2.9437e-07	PRF1,JUN,CD3E,IL18,PIAS2,TGFB1,IFNG,TBX21,CD4,CD247
IL12-mediated signaling events(N)	0.0056	61	13	2.9437e-08	2.9437e-07	CD3E,IL18,TYK2,EOMES,CD8A,IFNG,LCK,IL2RG,TBX21,GZMA,GZMB,CD4,CD247
B cell receptor signaling pathway(K)	0.0067	73	14	3.1468e-08	3.1468e-07	PRKCB,INPP5D,JUN,GRB2,IKBKB,NRAS,CD72,CD81,RAF1,CARD11,GSK3B,PIK3CB,CHUK,MAPK1
Signaling events mediated by VEGFR1 and VEGFR2(N)	0.0058	63	13	4.2603e-08	4.2603e-07	PRKACA,PRKCB,SH2D2A,PLCG1,GRB2,CALM1,CTNNB1,FBXW11,RAF1,FLT1,CBL,CDC42,MAPK1
Role of Calcineurin-dependent NFAT signaling in lymphocytes(N)	0.0048	52	12	4.3032e-08	4.3032e-07	PRKACA,PRKCH,CSNK2A1,PRKCB,CALM1,YWHAE,GSK3B,YWHAB,YWHAQ,YWHAG,YWHAZ,BAX
Class I PI3K signaling events mediated by Akt(N)	0.0032	35	10	8.3908e-08	8.3908e-07	PRKACA,CDKN1A,RAF1,YWHAE,GSK3B,YWHAB,YWHAQ,YWHAG,CHUK,YWHAZ
Internalization of ErbB1(N)	0.0032	35	10	8.3908e-08	8.3908e-07	GRB2,NRAS,UBE2D2,UBE2D1,USP8,RAF1,TSG101,RAB5A,CBL,CDC42
Th17 cell differentiation(K)	0.0098	107	16	9.6426e-08	8.9749e-07	PLCG1,JUN,CD3E,IKBKB,TYK2,TGFB1,CHUK,ZAP70,IFNG,LCK,IL2RG,TBX21,IL21R,MAPK1,CD4,CD247
Herpes simplex infection(K)	0.017	185	21	9.9721e-08	8.9749e-07	CSNK2A1,HLA-B,FADD,JUN,SRPK1,HNRNPK,IKBKB,IL15,TYK2,CD74,STAT2,PPP1CA,PER1,TNFRSF14,EIF2S1,CHUK,TRAF1,IRF3,IFNG,TAF13,PML
VEGFR1 specific signals(N)	0.0025	27	9	1.0416e-07	9.3742e-07	PRKACA,PRKCB,PLCG1,CALM1,PGF,SHC2,FLT1,CBL,MAPK1
CDC42 signaling events(N)	0.0064	70	13	1.4084e-07	1.2675e-06	JUN,EXOC7,CTNNB1,MAP2K4,RAF1,ARPC2,ARPC3,GSK3B,ACTR2,CBL,CDC42,MAPK1,APC
Validated transcriptional targets of TAp63 isoforms(N)	0.0045	49	11	2.0673e-07	1.8605e-06	FDXR,CDKN1A,BBC3,IKBKB,GDF15,CDKN2A,ITGB4,YWHAQ,CHUK,PML,BAX
Generic Transcription Pathway(R)	0.0455	494	36	2.2408e-07	2.0167e-06	CSNK2A1,RUNX2,SUPT4H1,JUN,CDKN1A,PRKAG1,BBC3,DDB2,CDKN2A,NR1H3,GTF2H1,LRPPRC,RAD1,UBE2D1,PRDM1,CTGF,NOTCH4,UBC,TNFRSF10B,SMAD7,CDK7,YWHAE,YWHAB,YWHAQ,PPP1R13L,YWHAG,PPP2R5C,YWHAZ,HDAC2,RBBP4,POLR2B,POLR2C,ERBB2,TAF13,PML,BAX
Parkinson disease(P)	0.0056	61	12	2.3381e-07	2.1043e-06	PSMA5,PSMA6,PSMA3,PSMA4,PSMA1,FBXW11,YWHAE,YWHAB,YWHAQ,YWHAG,YWHAZ,MAPK1
Regulation of actin cytoskeleton(K)	0.0197	214	22	2.6207e-07	2.3587e-06	NCKAP1,MYL12B,RRAS,PDGFD,NRAS,PPP1CA,PDGFRB,F2R,RAF1,SSH1,FGF17,ARPC2,ARPC3,ITGA10,ITGA11,FGF12,ITGB4,PIK3CB,ITGAL,CDC42,MAPK1,APC
ErbB signaling pathway(K)	0.0081	88	14	2.9636e-07	2.6673e-06	PRKCB,PLCG1,JUN,GRB2,CDKN1A,NRAS,MAP2K4,RAF1,SHC2,GSK3B,PIK3CB,CBL,ERBB2,MAPK1
Prostate cancer(K)	0.0082	89	14	3.3862e-07	3.0476e-06	PDGFD,GRB2,CDKN1A,IKBKB,NRAS,CTNNB1,PDGFRB,RAF1,GSK3B,PIK3CB,CHUK,ERBB2,MAPK1,E2F3
Hepatitis C(K)	0.0122	133	17	3.394e-07	3.0546e-06	PSME3,GRB2,CDKN1A,IKBKB,TYK2,PPP2CA,NRAS,STAT2,NR1H3,CD81,RAF1,EIF2S1,GSK3B,PIK3CB,CHUK,IRF3,MAPK1
BCR signaling pathway(N)	0.006	65	12	4.5378e-07	3.6303e-06	CSNK2A1,INPP5D,JUN,GRB2,CALM1,IKBKB,MAP4K1,CD72,RAF1,CARD11,CHUK,MAPK1
Neurotrophin signaling pathway(K)	0.0111	121	16	4.8609e-07	3.8887e-06	RPS6KA3,PLCG1,JUN,GRB2,CALM1,CALM2,IKBKB,NRAS,RAF1,SHC2,YWHAE,GSK3B,PIK3CB,CDC42,MAPK1,BAX
Apoptosis(K)	0.0129	140	17	6.8138e-07	5.451e-06	PRF1,FADD,JUN,BBC3,IKBKB,TUBA1A,NRAS,RAF1,TNFRSF10B,EIF2S1,TUBA8,PIK3CB,CHUK,TRAF1,MAPK1,GZMB,BAX
EGFR tyrosine kinase inhibitor resistance(K)	0.0075	81	13	7.1464e-07	5.7171e-06	PRKCB,PDGFD,PLCG1,GRB2,NRAS,PDGFRB,RAF1,SHC2,GSK3B,PIK3CB,ERBB2,MAPK1,BAX
a6b1 and a6b4 Integrin signaling(N)	0.0032	35	9	8.858e-07	7.0864e-06	GRB2,MST1,YWHAE,ITGB4,YWHAB,YWHAQ,YWHAG,YWHAZ,ERBB2
Trk receptor signaling mediated by PI3K and PLC-gamma(N)	0.0033	36	9	1.114e-06	8.9117e-06	PLCG1,GRB2,NRAS,YWHAE,GSK3B,YWHAB,YWHAQ,YWHAG,YWHAZ
Inflammation mediated by chemokine and cytokine signaling pathway(P)	0.0065	71	12	1.1285e-06	9.0279e-06	PLCE1,PRKCB,PLCG1,GRB2,IKBKB,CCR4,PLCB3,PLCD1,RAF1,PIK3CB,ITGAL,IFNG
TGF-beta receptor signaling(N)	0.0043	47	10	1.1918e-06	9.5348e-06	GRB2,STRAP,PPP2CA,PPP1CA,CTNNB1,CTGF,SMAD7,YWHAE,TGFBR3,PML
B cell activation(P)	0.0054	59	11	1.246e-06	9.9682e-06	PRKCB,JUN,NFATC4,GRB2,CALM1,IKBKB,NRAS,RAF1,PIK3CB,CHUK,MAPK1
Insulin-mediated glucose transport(N)	0.0025	27	8	1.2786e-06	1.0049e-05	CALM1,RHOQ,YWHAE,GSK3B,YWHAB,YWHAQ,YWHAG,YWHAZ
GMCSF-mediated signaling events(N)	0.0034	37	9	1.3912e-06	1.0049e-05	PRKACA,INPP5D,GRB2,IKBKB,NRAS,CSF2,RAF1,YWHAZ,MAPK1
FoxO family signaling(N)	0.0044	48	10	1.4355e-06	1.0049e-05	IKBKB,MST1,CTNNB1,CSNK1G1,YWHAE,YWHAB,YWHAQ,YWHAG,CHUK,YWHAZ
Notch signaling pathway(K)	0.0044	48	10	1.4355e-06	1.0049e-05	KAT2A,ADAM17,NOTCH4,DTX3,DTX4,HDAC2,DLL1,DLL3,DLL4,HES1
p38 signaling mediated by MAPKAP kinases(N)	0.0019	21	7	2.7682e-06	1.9377e-05	RAF1,YWHAE,YWHAB,HSPB1,YWHAQ,YWHAG,YWHAZ
GnRH signaling pathway(K)	0.0085	92	13	2.8476e-06	1.9933e-05	PRKACA,PRKCB,JUN,GRB2,CALM1,CALM2,PLCB3,NRAS,MAP2K4,RAF1,MMP2,CDC42,MAPK1
Oocyte meiosis(K)	0.0114	124	15	3.2398e-06	2.2679e-05	RPS6KA3,CDC23,PRKACA,CALM1,CALM2,PPP2CA,PPP1CA,FBXW11,YWHAE,YWHAB,YWHAQ,YWHAG,PPP2R5C,YWHAZ,MAPK1
JNK signaling in the CD4+ TCR pathway(N)	0.0013	14	6	3.5004e-06	2.4503e-05	PRKCB,JUN,MAP4K1,GRAP2,MAP2K4,LCP2
Angiogenesis(P)	0.0061	66	11	3.5997e-06	2.5198e-05	SH2D2A,PDGFD,PLCG1,JUN,GRB2,NRAS,PDGFRB,GSK3B,DLL4,MAPK1,APC
CXCR4-mediated signaling events(N)	0.0074	80	12	3.7828e-06	2.648e-05	INPP5D,CD3E,PLCB3,CXCR4,STAT2,RGS1,SSH1,LCK,CDC42,UBQLN1,CD4,CD247
Signaling events mediated by Hepatocyte Growth Factor Receptor (c-Met)(N)	0.0074	80	12	3.7828e-06	2.648e-05	INPP5D,PLCG1,JUN,GRB2,CTNNB1,MAP2K4,RAF1,RAB5A,CBL,CDC42,MAPK1,APC
IL2-mediated signaling events(N)	0.005	54	10	4.0243e-06	2.817e-05	IKZF3,PRKCB,JUN,GRB2,NRAS,RAF1,IFNG,LCK,IL2RG,MAPK1
Long-term potentiation(K)	0.0062	67	11	4.1439e-06	2.9008e-05	RPS6KA3,PRKACA,PRKCB,CALM1,CALM2,PLCB3,RAPGEF3,NRAS,PPP1CA,RAF1,MAPK1
LKB1 signaling events(N)	0.004	43	9	4.6492e-06	3.2545e-05	PRKACA,SIK1,CRTC2,YWHAE,GSK3B,YWHAB,YWHAQ,YWHAG,YWHAZ
Interleukin signaling pathway(P)	0.0051	55	10	4.7179e-06	3.3026e-05	SLA2,RPS6KA3,GRB2,IKBKB,IL15,IL18,NRAS,RAF1,GSK3B,CHUK
Non-small cell lung cancer(K)	0.0052	56	10	5.5128e-06	3.859e-05	PRKCB,PLCG1,GRB2,NRAS,CDKN2A,RAF1,PIK3CB,ERBB2,MAPK1,E2F3
Melanoma(K)	0.0065	71	11	7.107e-06	4.5146e-05	PDGFD,CDKN1A,NRAS,CDKN2A,PDGFRB,RAF1,FGF17,FGF12,PIK3CB,MAPK1,E2F3
Proteoglycans in cancer(K)	0.0189	205	19	7.5243e-06	4.5146e-05	PLCE1,PRKACA,PRKCB,RRAS,PLCG1,GRB2,CDKN1A,NRAS,PPP1CA,CTNNB1,SMO,RAF1,TGFB1,PIK3CB,MMP2,CBL,CDC42,ERBB2,MAPK1
AGE-RAGE signaling pathway in diabetic complications(K)	0.0093	101	13	7.6647e-06	4.5988e-05	PLCE1,PRKCB,PLCG1,JUN,PLCB3,NRAS,PLCD1,TGFB1,PIK3CB,MMP2,CDC42,MAPK1,BAX
Hippo signaling pathway(K)	0.0142	154	16	1.011e-05	6.066e-05	BBC3,PPP2CA,PPP1CA,CTNNB1,CTGF,FBXW11,TGFB1,SMAD7,BMP4,YWHAE,GSK3B,YWHAB,YWHAQ,YWHAG,YWHAZ,APC
Chagas disease (American trypanosomiasis)(K)	0.0096	104	13	1.041e-05	6.2462e-05	FADD,JUN,CD3E,IKBKB,PLCB3,PPP2CA,MAP2K4,TGFB1,PIK3CB,CHUK,IFNG,MAPK1,CD247
VEGF signaling pathway(K)	0.0056	61	10	1.1473e-05	6.8836e-05	PRKCB,SH2D2A,PLCG1,NRAS,RAF1,SHC2,HSPB1,PIK3CB,CDC42,MAPK1
Primary immunodeficiency(K)	0.0034	37	8	1.2496e-05	7.4973e-05	CD3E,CD40LG,CD8A,IL7R,ZAP70,LCK,IL2RG,CD4
Colorectal cancer(K)	0.0057	62	10	1.3172e-05	7.9033e-05	JUN,APPL1,CTNNB1,RAF1,TGFB1,GSK3B,PIK3CB,MAPK1,APC,BAX
Antigen processing and presentation(K)	0.0071	77	11	1.4968e-05	8.9808e-05	HLA-B,PSME3,CD74,KIR3DL1,KIR3DL2,CD8A,KIR2DL3,KIR2DL4,KLRD1,IFNG,CD4
mTOR signaling pathway(N)	0.0059	64	10	1.7231e-05	0.00010339	IKBKB,NRAS,RAF1,YWHAE,YWHAB,YWHAQ,YWHAG,YWHAZ,MAPK1,PML
NF-kappa B signaling pathway(K)	0.0087	95	12	2.0537e-05	0.00012322	CSNK2A1,PRKCB,PLCG1,IKBKB,CD40LG,CARD11,TNFAIP3,CHUK,TRAF1,TIRAP,ZAP70,LCK
Translocation of GLUT4 to the plasma membrane(R)	0.0048	52	9	2.0665e-05	0.00012399	CALM1,PRKAG1,EXOC7,RHOQ,YWHAE,YWHAB,YWHAQ,YWHAG,YWHAZ
Endometrial cancer(K)	0.0048	52	9	2.0665e-05	0.00012399	GRB2,NRAS,CTNNB1,RAF1,GSK3B,PIK3CB,ERBB2,MAPK1,APC
Regulation of nuclear beta catenin signaling and target gene transcription(N)	0.0074	80	11	2.1171e-05	0.00012703	JUN,CDKN2A,CTNNB1,YWHAE,YWHAB,YWHAQ,YWHAG,MMP2,YWHAZ,HDAC2,APC
Signaling by FGFR3(R)	0.0037	40	8	2.1691e-05	0.000129	PLCG1,GRB2,PPP2CA,NRAS,UBC,FGF17,CBL,MAPK1
Pancreatic cancer(K)	0.0061	66	10	2.2321e-05	0.000129	IKBKB,CDKN2A,RAF1,TGFB1,PIK3CB,CHUK,CDC42,ERBB2,MAPK1,E2F3
Renal cell carcinoma(K)	0.0062	67	10	2.5317e-05	0.000129	JUN,GRB2,NRAS,RAF1,TGFB1,SLC2A1,PIK3CB,CDC42,MAPK1,VHL
Cytokine-cytokine receptor interaction(K)	0.0244	265	21	2.546e-05	0.000129	FLT3LG,CCR4,IL15,IL18,CXCR4,CD40LG,CCL28,CSF2,CSF1,TNFRSF4,PDGFRB,TNFRSF14,TGFB1,TNFRSF10B,IL7R,CXCL9,FLT1,IFNG,IL2RG,IL21R,EPOR
Bladder cancer(K)	0.0038	41	8	2.58e-05	0.000129	CDKN1A,NRAS,CDKN2A,RAF1,MMP2,ERBB2,MAPK1,E2F3
Graft-versus-host disease(K)	0.0038	41	8	2.58e-05	0.000129	PRF1,HLA-B,KIR3DL1,KIR3DL2,KIR2DL3,KLRD1,IFNG,GZMB
Intrinsic Pathway for Apoptosis(R)	0.0038	41	8	2.58e-05	0.000129	BBC3,YWHAE,YWHAB,YWHAQ,YWHAG,YWHAZ,GZMB,BAX
Signaling by FGFR4(R)	0.0038	41	8	2.58e-05	0.000129	PLCG1,GRB2,PPP2CA,NRAS,UBC,FGF17,CBL,MAPK1
Osteoclast differentiation(K)	0.0121	132	14	2.8975e-05	0.00014487	JUN,JUND,GRB2,IKBKB,TYK2,STAT2,CSF1,TGFB1,PIK3CB,CHUK,IFNG,LCK,LCP2,MAPK1
Estrogen signaling pathway(K)	0.0092	100	12	3.3596e-05	0.00016798	PRKACA,JUN,GRB2,CALM1,CALM2,PLCB3,NRAS,RAF1,SHC2,PIK3CB,MMP2,MAPK1
Fc epsilon RI signaling pathway(K)	0.0064	70	10	3.6461e-05	0.00018231	INPP5D,PLCG1,GRB2,NRAS,CSF2,MAP2K4,RAF1,PIK3CB,LCP2,MAPK1
Measles(K)	0.0125	136	14	3.9849e-05	0.00019925	CSNK2A1,CD3E,BBC3,TYK2,STAT2,TNFRSF10B,EIF2S1,GSK3B,TNFAIP3,PIK3CB,CHUK,IRF3,IFNG,IL2RG
Signaling by FGFR2(R)	0.0065	71	10	4.1004e-05	0.00020502	PLCG1,GRB2,PPP2CA,NRAS,UBC,FGF17,CBL,POLR2B,POLR2C,MAPK1
TRAIL signaling pathway(N)	0.002	22	6	4.3711e-05	0.00021855	FADD,IKBKB,MAP2K4,TNFRSF10B,CHUK,MAPK1
Influenza A(K)	0.0161	175	16	4.6311e-05	0.00023156	PRKCB,JUN,IKBKB,IL18,TYK2,STAT2,MAP2K4,RAF1,TNFRSF10B,EIF2S1,GSK3B,PIK3CB,IRF3,IFNG,MAPK1,PML
ATF-2 transcription factor network(N)	0.0053	58	9	4.7738e-05	0.00023869	JUN,JUND,DUSP5,DUSP1,DUSP10,MMP2,IFNG,MAPK1,HES1
Presenilin action in Notch and Wnt signaling(N)	0.0041	45	8	4.9352e-05	0.00024676	CSNK2A1,JUN,CTNNB1,FBXW11,GSK3B,DLL1,MAPK1,APC
Gap junction(K)	0.0081	88	11	4.9631e-05	0.00024815	PRKACA,PRKCB,PDGFD,GRB2,TUBA1A,PLCB3,NRAS,PDGFRB,RAF1,TUBA8,MAPK1
Toll-Like Receptors Cascades(R)	0.013	141	14	5.8355e-05	0.00029178	RPS6KA3,SIGIRR,FADD,JUN,IKBKB,UBE2D2,UBE2D1,MAP2K4,FBXW11,UBC,CHUK,TIRAP,IRF3,MAPK1
Cell cycle(K)	0.0114	124	13	6.2449e-05	0.00031224	CDC23,CDKN1A,CDKN2A,TGFB1,CDK7,YWHAE,GSK3B,YWHAB,YWHAQ,YWHAG,YWHAZ,HDAC2,E2F3
keratinocyte differentiation(B)	0.0043	47	8	6.6608e-05	0.00033304	PRKCB,JUN,GRB2,IKBKB,MAP2K4,RAF1,CHUK,TRAF1
FGF signaling pathway(N)	0.0043	47	8	6.6608e-05	0.00033304	RUNX2,PLCG1,JUN,GRB2,SSH1,CBL,MAPK1,NCAM1
Phospholipase D signaling pathway(K)	0.0133	144	14	7.2741e-05	0.00036371	LPAR2,RRAS,PDGFD,PLCG1,GRB2,PLCB3,RAPGEF3,NRAS,PDGFRB,F2R,RAF1,SHC2,PIK3CB,MAPK1
t cell receptor signaling pathway(B)	0.0044	48	8	7.6958e-05	0.00038479	PRKCB,JUN,GRB2,CD3E,PPP1CA,MAP2K4,RAF1,CD247
TNF signaling pathway(K)	0.0101	110	12	8.2408e-05	0.00041204	FADD,JUN,IKBKB,IL15,CSF2,CSF1,MAP2K4,TNFAIP3,PIK3CB,CHUK,TRAF1,MAPK1
Glucocorticoid receptor regulatory network(N)	0.0072	78	10	8.8518e-05	0.00044259	PRKACA,JUN,CDKN1A,CSF2,GSK3B,IFNG,HDAC2,TBX21,MAPK1,BAX
Signaling by FGFR1(R)	0.0045	49	8	8.8607e-05	0.00044304	PLCG1,GRB2,PPP2CA,NRAS,UBC,FGF17,CBL,MAPK1
Malaria(K)	0.0045	49	8	8.8607e-05	0.00044304	IL18,HBA2,HBA1,CD40LG,CD81,TGFB1,ITGAL,IFNG
Ras Pathway(P)	0.0058	63	9	8.9018e-05	0.00044509	RPS6KA3,JUN,GRB2,NRAS,RAF1,GSK3B,PIK3CB,CDC42,MAPK1
PIP3 activates AKT signaling(R)	0.0102	111	12	8.9627e-05	0.00044814	GRB2,CDKN1A,PDGFRB,FGF17,GSK3B,PIK3CB,CHUK,PPP2R5C,LCK,ERBB2,MAPK1,TRAT1
Regulation of retinoblastoma protein(N)	0.0059	64	9	0.00010012	0.00046964	RUNX2,JUN,CDKN1A,PPP2CA,CDKN2A,CSF2,RAF1,RBBP4,E2F3
Rap1 signalling(R)	0.0015	16	5	0.00010209	0.00046964	PRKACA,RAPGEF3,RAF1,YWHAB,YWHAZ
IL27-mediated signaling events(N)	0.0024	26	6	0.00010848	0.00046964	IL18,TYK2,STAT2,TGFB1,IFNG,TBX21
SHP2 signaling(N)	0.0047	51	8	0.00011631	0.00046964	PRKACA,GRB2,NRAS,PDGFRB,RAF1,IFNG,LCK,IL2RG
TNF signaling(R)	0.0035	38	7	0.00011741	0.00046964	FADD,IKBKB,ADAM17,UBC,TNFAIP3,CHUK,TRAF1
Senescence-Associated Secretory Phenotype (SASP)(R)	0.0048	52	8	0.00013264	0.00053057	RPS6KA3,CDC23,JUN,CDKN1A,CDKN2A,UBE2D1,UBC,MAPK1
Calcium signaling in the CD4+ TCR pathway(N)	0.0025	27	6	0.00013292	0.00053166	PRKACA,JUN,CALM1,CD40LG,CSF2,IFNG
proteasome complex(B)	0.0008	9	4	0.00013635	0.00054542	UBE2D1,PSMD12,PSMD11,PSMD14
Cytosolic sensors of pathogen-associated DNA (R)	0.0062	67	9	0.00014062	0.00056249	XRCC5,IKBKB,CTNNB1,ZBP1,DTX4,UBC,LRRFIP1,CHUK,IRF3
Regulation of Telomerase(N)	0.0063	68	9	0.00015684	0.00062736	JUN,XRCC5,RAD1,TGFB1,YWHAE,IFNG,HDAC2,RBBP4,MAPK1
Lissencephaly gene (LIS1) in neuronal migration and development(N)	0.0026	28	6	0.00016152	0.00064608	CSNK2A1,CALM1,VLDLR,PAFAH1B1,YWHAE,CDC42
RAC1 signaling pathway(N)	0.005	54	8	0.000171	0.000684	NCKAP1,JUN,ABI1,CTNNB1,MAP2K4,ARPC2,ARPC3,ACTR2
Axon guidance(K)	0.0163	177	15	0.00018042	0.00072166	EPHA2,RRAS,PLCG1,NFATC4,ROBO3,CXCR4,NRAS,SMO,RAF1,EFNB3,SSH1,GSK3B,PIK3CB,CDC42,MAPK1
Integrin signalling pathway(P)	0.0145	158	14	0.00018848	0.00075392	RRAS,GRB2,NRAS,MAP2K4,RAF1,ARPC2,ARPC3,ITGA10,ITGA11,ITGB4,PIK3CB,ITGAL,ARHGAP10,CDC42
Jak-STAT signaling pathway(K)	0.0145	158	14	0.00018848	0.00075392	GRB2,CDKN1A,IL15,TYK2,STAT2,CSF2,PIAS2,RAF1,IL7R,PIK3CB,IFNG,IL2RG,IL21R,EPOR
Endothelin signaling pathway(P)	0.0051	55	8	0.00019335	0.0007734	PRKCH,PRKCB,PRKAR1A,PRKAR2A,PLCB3,RAF1,PIK3CB,MAPK1
Pathogenic Escherichia coli infection(K)	0.0051	55	8	0.00019335	0.0007734	TUBA1A,CTNNB1,ARPC2,ARPC3,TUBA8,YWHAQ,YWHAZ,CDC42
AP-1 transcription factor network(N)	0.0064	70	9	0.00019398	0.00077594	JUN,JUND,DUSP1,CDKN2A,CTNNB1,CSF2,TGFB1,COPS5,IFNG
Oxytocin signaling pathway(K)	0.0146	159	14	0.00020085	0.0008034	PRKACA,PRKCB,JUN,NFATC4,CALM1,CALM2,CDKN1A,PRKAG1,PLCB3,NRAS,PPP1CA,RAF1,PIK3CB,MAPK1
Alcoholism(K)	0.0166	180	15	0.00021549	0.00086195	PRKACA,GNG10,GRB2,CALM1,CALM2,NRAS,PPP1CA,HAT1,RAF1,SHC2,H2AFZ,HDAC2,HDAC6,GNG3,MAPK1
ceramide signaling pathway(B)	0.0028	30	6	0.00023323	0.00093292	FADD,IKBKB,MAP2K4,RAF1,CHUK,BAX
Acute myeloid leukemia(K)	0.0052	57	8	0.00024527	0.00098109	GRB2,IKBKB,NRAS,RAF1,PIK3CB,CHUK,MAPK1,PML
Signaling by ERBB2(R)	0.004	43	7	0.0002478	0.0009912	PLCG1,GRB2,NRAS,USP8,RNF41,UBC,ERBB2
role of egf receptor transactivation by gpcrs in cardiac hypertrophy(B)	0.0029	31	6	0.00027741	0.0011096	PRKCB,JUN,GRB2,IKBKB,RAF1,CHUK
how does salmonella hijack a cell(B)	0.001	11	4	0.0002912	0.0011648	ARPC2,ARPC3,ACTR2,CDC42
Insulin resistance(K)	0.01	109	11	0.00031241	0.0012497	RPS6KA3,PRKCB,PRKAG1,IKBKB,MLX,NR1H3,PPP1CA,CRTC2,GSK3B,SLC2A1,PIK3CB
Syndecan-2-mediated signaling events(N)	0.0029	32	6	0.00032791	0.0013116	PRKACA,CSF2,TGFB1,MMP2,MAPK1,BAX
Fc gamma R-mediated phagocytosis(K)	0.0086	93	10	0.00035673	0.0014269	PRKCB,INPP5D,PLCG1,RAF1,ARPC2,ARPC3,PIK3CB,DOCK2,CDC42,MAPK1
angiotensin ii mediated activation of jnk pathway via pyk2 dependent signaling(B)	0.003	33	6	0.00038534	0.0015414	PRKCB,JUN,GRB2,MAP2K4,RAF1,ERBB2
IL8- and CXCR2-mediated signaling events(N)	0.0031	34	6	0.00045035	0.0018014	PRKCB,PLCB3,PPP2CA,RAB5A,DOCK2,CBL
Costimulation by the CD28 family(R)	0.0058	63	8	0.00047323	0.0018929	GRB2,CD3E,GRAP2,TNFRSF14,LCK,CDC42,CD4,CD247
Hedgehog signaling events mediated by Gli proteins(N)	0.0044	48	7	0.00047557	0.0019023	PRKACA,FBXW11,SMO,CSNK1G1,GSK3B,HDAC2,RBBP4
Signaling by Rho GTPases(R)	0.0304	330	21	0.00050097	0.0020039	NCKAP1,MYL12B,A2M,GRB2,CALM1,RHOQ,PAFAH1B1,ABI1,CTNNB1,KLC1,ARPC2,ARPC3,YWHAE,YWHAB,YWHAQ,YWHAG,ACTR2,YWHAZ,ARHGAP10,CDC42,MAPK1
Leukocyte transendothelial migration(K)	0.0107	116	11	0.00052214	0.0020886	PRKCB,MYL12B,PLCG1,ITK,RAPGEF3,CXCR4,CTNNB1,PIK3CB,ITGAL,MMP2,CDC42
African trypanosomiasis(K)	0.0032	35	6	0.0005236	0.0020944	PRKCB,IL18,HBA2,HBA1,PLCB3,IFNG
Amoebiasis(K)	0.009	98	10	0.00053337	0.0021335	PRKACA,PRKCB,PLCB3,CSF2,TGFB1,RAB5A,HSPB1,PIK3CB,IFNG,LAMB2
links between pyk2 and map kinases(B)	0.0021	23	5	0.00053444	0.0021378	PRKCB,JUN,GRB2,MAP2K4,RAF1
double stranded rna induced gene expression(B)	0.0012	13	4	0.00054368	0.0021747	IKBKB,EIF2S2,EIF2S1,CHUK
Shigellosis(K)	0.006	65	8	0.00057932	0.0022736	IKBKB,UBE2D2,FBXW11,ARPC2,ARPC3,CHUK,CDC42,MAPK1
Ubiquitin mediated proteolysis(K)	0.0126	137	12	0.00059114	0.0022736	CDC23,DDB2,UBE3C,UBE2D2,UBE2D1,FBXW11,PIAS2,UBE2A,RNF7,CBL,VHL,PML
Melanogenesis(K)	0.0093	101	10	0.00067044	0.0022736	PRKACA,PRKCB,CALM1,CALM2,PLCB3,NRAS,CTNNB1,RAF1,GSK3B,MAPK1
Choline metabolism in cancer(K)	0.0093	101	10	0.00067044	0.0022736	PRKCB,PDGFD,PLCG1,JUN,GRB2,NRAS,PDGFRB,RAF1,PIK3CB,MAPK1
Validated transcriptional targets of AP1 family members Fra1 and Fra2(N)	0.0034	37	6	0.00069768	0.0022736	JUN,JUND,CDKN2A,ITGB4,MMP2,MGP
IL23-mediated signaling events(N)	0.0034	37	6	0.00069768	0.0022736	CD3E,IL18,TYK2,CXCL9,IFNG,CD4
Inositol phosphate metabolism(R)	0.0034	37	6	0.00069768	0.0022736	PLCE1,INPP5D,PLCG1,CALM1,PLCB3,PLCD1
Ras signaling in the CD4+ TCR pathway(N)	0.0013	14	4	0.00071545	0.0022736	PRKCB,NRAS,RAF1,MAPK1
Signaling events mediated by Stem cell factor receptor (c-Kit)(N)	0.0048	52	7	0.00075786	0.0022736	GRB2,MAP4K1,GRAP2,RAF1,GSK3B,CBL,EPOR
C-MYC pathway(N)	0.0023	25	5	0.00077495	0.0023249	KAT2A,PPP2CA,CDKN2A,GSK3B,PML
HIF-1 signaling pathway(K)	0.0095	103	10	0.00077706	0.0023312	PRKCB,PLCG1,CDKN1A,FLT1,SLC2A1,PIK3CB,IFNG,ERBB2,MAPK1,VHL
EPHB forward signaling(N)	0.0035	38	6	0.00079998	0.0023999	RRAS,GRB2,NRAS,EFNB3,CDC42,MAPK1
Salmonella infection(K)	0.0079	86	9	0.00084099	0.002523	JUN,IL18,CSF2,KLC1,ARPC2,ARPC3,IFNG,CDC42,MAPK1
mapkinase signaling pathway(B)	0.0049	53	7	0.0008458	0.0025374	JUN,IKBKB,MAP4K1,MAP2K4,RAF1,CHUK,MAPK1
pdgf signaling pathway(B)	0.0024	26	5	0.00092174	0.0027652	PRKCB,JUN,GRB2,MAP2K4,RAF1
ALK1 signaling events(N)	0.0024	26	5	0.00092174	0.0027652	ENG,PPP1CA,TGFB1,SMAD7,MAPK1
bcr signaling pathway(B)	0.0024	26	5	0.00092174	0.0027652	PRKCB,JUN,GRB2,PPP1CA,RAF1
IL3-mediated signaling events(N)	0.0024	26	5	0.00092174	0.0027652	PRKACA,INPP5D,GRB2,YWHAG,YWHAZ
RNA polymerase II transcribes snRNA genes(R)	0.0064	70	8	0.00093025	0.0027907	PHAX,INTS12,GTF2B,CDK7,GTF2A2,POLR2B,POLR2C,TAF13
Toll-like receptor signaling pathway(K)	0.0098	106	10	0.00096284	0.0028885	FADD,JUN,IKBKB,MAP2K4,CXCL9,PIK3CB,CHUK,TIRAP,IRF3,MAPK1
Immunoregulatory interactions between a Lymphoid and a non-Lymphoid cell(R)	0.0172	187	14	0.00097389	0.0029217	ICAM2,HLA-B,CD3E,NCR3,KIR3DL1,KIR3DL2,CD40LG,CD81,CD8A,KIR2DL3,KIR2DL4,KLRD1,ITGAL,CD247
Oxidative stress response(P)	0.0037	40	6	0.001039	0.003117	JUN,DUSP5,DUSP2,DUSP1,MAP2K4,DUSP10
Class I PI3K signaling events(N)	0.0037	40	6	0.001039	0.003117	INPP5D,PLCG1,ITK,NRAS,ZAP70,LCK
Rheumatoid arthritis(K)	0.0083	90	9	0.00115	0.0034501	JUN,IL15,IL18,CSF2,CSF1,TGFB1,FLT1,ITGAL,IFNG
y branching of actin filaments(B)	0.0015	16	4	0.0011683	0.0035049	ARPC2,ARPC3,ACTR2,CDC42
role of pi3k subunit p85 in regulation of actin organization and cell migration(B)	0.0015	16	4	0.0011683	0.0035049	ARPC2,ARPC3,ACTR2,CDC42
activation of csk by camp-dependent protein kinase inhibits signaling through the t cell receptor(B)	0.0038	41	6	0.0011774	0.0035321	PRKAR1A,CD3E,CXCR4,LCK,ERBB2,CD247
Signaling by TGF-beta Receptor Complex(R)	0.0067	73	8	0.0012116	0.0036348	UCHL5,STRAP,PPP1CA,UBE2D1,UBC,TGFB1,SMAD7,CBL
Endocytosis(K)	0.0239	260	17	0.001271	0.003813	HLA-B,CXCR4,SH3GLB1,USP8,F2R,RNF41,TSG101,TGFB1,ARPC2,ARPC3,RAB5A,FLT1,VPS37B,CBL,IL2RG,CDC42,PML
Signaling by NOTCH2(R)	0.0026	28	5	0.0012761	0.0038283	UBC,DLL1,DLL4,HES1,GZMB
Dopaminergic synapse(K)	0.012	130	11	0.0012997	0.0038991	PRKACA,PRKCB,GNG10,CALM1,CALM2,PLCB3,PPP2CA,PPP1CA,GSK3B,PPP2R5C,GNG3
Platinum drug resistance(K)	0.0069	75	8	0.0014342	0.0043025	FADD,CDKN1A,BBC3,CDKN2A,PIK3CB,ERBB2,MAPK1,BAX
hypoxia-inducible factor in the cardivascular system(B)	0.0016	17	4	0.0014568	0.0043703	JUN,UBE2D1,COPS5,VHL
CD40/CD40L signaling(N)	0.0027	29	5	0.0014869	0.0044606	JUN,CD40LG,MAP2K4,TNFAIP3,TRAF1
Serotonergic synapse(K)	0.0104	113	10	0.0015405	0.0046216	PRKACA,PRKCB,GNG10,DUSP1,PLCB3,RAPGEF3,NRAS,RAF1,GNG3,MAPK1
FoxO signaling pathway(K)	0.0123	134	11	0.0016456	0.0049368	GRB2,CDKN1A,PRKAG1,IKBKB,NRAS,RAF1,TGFB1,IL7R,PIK3CB,CHUK,MAPK1
Regulation of nuclear SMAD2/3 signaling(N)	0.0071	77	8	0.001688	0.005064	RUNX3,RUNX2,JUN,CDKN1A,KAT2A,SMAD7,HDAC2,RBBP4
Signaling events mediated by focal adhesion kinase(N)	0.0055	60	7	0.0017096	0.0051289	RRAS,PLCG1,JUN,GRB2,MAP2K4,RAF1,MAPK1
Coregulation of Androgen receptor activity(N)	0.0055	60	7	0.0017096	0.0051289	RPS6KA3,XRCC5,TGFB1I1,APPL1,CDKN2A,CTNNB1,NRIP1
Circadian entrainment(K)	0.0088	96	9	0.0017798	0.0053395	PRKACA,PRKCB,GNG10,CALM1,CALM2,PLCB3,PER1,GNG3,MAPK1
VEGF signaling pathway(P)	0.0017	18	4	0.0017915	0.0053744	SH2D2A,PLCG1,NRAS,MAPK1
cAMP signaling pathway(K)	0.0184	200	14	0.0018111	0.0054332	PLCE1,PRKACA,RRAS,JUN,CALM1,CALM2,RAPGEF3,PPP1CA,F2R,RAF1,ATP2A2,PIK3CB,ACOX1,MAPK1
Bacterial invasion of epithelial cells(K)	0.0072	78	8	0.0018276	0.0054828	CTNNB1,SHC2,ARPC2,ARPC3,PIK3CB,ARHGAP10,CBL,CDC42
Hematopoietic cell lineage(K)	0.0089	97	9	0.0019075	0.0057225	FLT3LG,CD3E,CSF2,CSF1,CD8A,IL7R,EPOR,CD2,CD4
Regulation of p38-alpha and p38-beta(N)	0.0029	31	5	0.0019838	0.0059513	DUSP1,MAP2K4,DUSP10,LCK,CDC42
trefoil factors initiate mucosal healing(B)	0.0029	31	5	0.0019838	0.0059513	GRB2,IKBKB,CTNNB1,RAF1,CHUK
Opioid Signalling(R)	0.0057	62	7	0.0020521	0.0061563	PRKACA,PRKAR1A,PRKAR2A,CALM1,PLCB3,PPP1CA,MAPK1
TNF receptor signaling pathway(N)	0.0042	46	6	0.0020921	0.0062763	FADD,IKBKB,ADAM17,TNFAIP3,CHUK,TRAF1
Calcineurin-regulated NFAT-dependent transcription in lymphocytes(N)	0.0042	46	6	0.0020921	0.0062763	JUN,CALM1,CD40LG,CSF2,IFNG,TBX21
sprouty regulation of tyrosine kinase signals(B)	0.0017	19	4	0.002176	0.0065281	GRB2,RAF1,CBL,SPRY1
Cellular roles of Anthrax toxin(N)	0.0017	19	4	0.002176	0.0065281	CALM1,IL18,MAP2K4,MAPK1
Phosphatidylinositol signaling system(K)	0.0091	99	9	0.0021848	0.0065543	PLCE1,PRKCB,INPP5D,PLCG1,CALM1,CALM2,PLCB3,PLCD1,PIK3CB
Inflammatory mediator regulation of TRP channels(K)	0.0091	99	9	0.0021848	0.0065543	PRKACA,PRKCH,PRKCB,PLCG1,CALM1,CALM2,PLCB3,PPP1CA,PIK3CB
Calcium signaling pathway(K)	0.0167	182	13	0.0021949	0.0065846	PLCE1,PRKACA,PRKCB,PLCG1,CALM1,CALM2,PLCB3,PLCD1,PDGFRB,F2R,ATP2A2,PHKG1,ERBB2
Metabotropic glutamate receptor group II pathway(P)	0.0008	9	3	0.0022074	0.0066223	PRKACA,PRKAR1A,PRKAR2A
LPA receptor mediated events(N)	0.0058	63	7	0.0022421	0.0067262	LPAR2,PLCG1,JUN,PLCB3,GSK3B,PIK3CB,MMP2
DAG and IP3 signaling(R)	0.0029	32	5	0.0022732	0.0068196	PRKACA,PRKAR1A,PRKAR2A,PLCG1,CALM1
toll-like receptor pathway(B)	0.0029	32	5	0.0022732	0.0068196	JUN,IKBKB,MAP2K4,CHUK,TIRAP
EPO signaling pathway(N)	0.003	33	5	0.0025922	0.0073448	INPP5D,PLCG1,GRB2,CBL,EPOR
Alpha4 beta1 integrin signaling events(N)	0.003	33	5	0.0025922	0.0073448	PRKACA,PRKAR1A,ABI1,CD81,YWHAZ
Canonical Wnt signaling pathway(N)	0.0018	20	4	0.0026141	0.0073448	CTNNB1,CSNK1G1,GSK3B,APC
tnf/stress related signaling(B)	0.0018	20	4	0.0026141	0.0073448	JUN,IKBKB,MAP2K4,CHUK
Nucleotide Excision Repair(R)	0.0094	102	9	0.0026599	0.0073448	DDB2,GTF2H1,LIG1,UBC,CDK7,COPS5,RAD23B,POLR2B,POLR2C
Inflammatory bowel disease (IBD)(K)	0.006	65	7	0.0026626	0.0073448	JUN,IL18,TGFB1,IFNG,IL2RG,TBX21,IL21R
Wnt signaling pathway(K)	0.0132	143	11	0.002703	0.0073448	SOX17,PRKACA,CSNK2A1,PRKCB,JUN,NFATC4,PLCB3,CTNNB1,FBXW11,GSK3B,APC
Glucagon signaling pathway(K)	0.0095	103	9	0.0028353	0.0073448	PRKACA,SIK1,CALM1,CALM2,PRKAG1,PLCB3,CRTC2,SLC2A1,PHKG1
GPVI-mediated activation cascade(R)	0.0045	49	6	0.0028521	0.0073448	GRB2,CSF2,PIK3CB,LCK,LCP2,IL2RG
Oxidative Stress Induced Senescence(R)	0.0061	66	7	0.0028943	0.0073448	JUN,CDKN2A,MAP2K4,UBC,RBBP4,MAPK1,E2F3
Hedgehog signaling pathway(P)	0.0009	10	3	0.0029663	0.0073448	PRKAR1A,PRKAR2A,SMO
g-secretase mediated erbb4 signaling pathway(B)	0.0009	10	3	0.0029663	0.0073448	PRKCB,ADAM17,ERBB2
PDGFR-alpha signaling pathway(N)	0.0019	21	4	0.003109	0.0073448	CSNK2A1,PLCG1,JUN,GRB2
Central carbon metabolism in cancer(K)	0.0062	67	7	0.0031411	0.0073448	NRAS,PDGFRB,RAF1,SLC2A1,PIK3CB,ERBB2,MAPK1
Epithelial cell signaling in Helicobacter pylori infection(K)	0.0063	68	7	0.0034038	0.0073448	PLCG1,JUN,IKBKB,MAP2K4,ADAM17,CHUK,CDC42
NOD-like receptor signaling pathway(K)	0.0156	170	12	0.0035145	0.0073448	FADD,JUN,IKBKB,IL18,TYK2,PLCB3,STAT2,TNFAIP3,PSTPIP1,CHUK,IRF3,MAPK1
inhibition of cellular proliferation by gleevec(B)	0.002	22	4	0.0036644	0.0073448	JUN,GRB2,MAP2K4,RAF1
stathmin and breast cancer resistance to antimicrotubule agents(B)	0.002	22	4	0.0036644	0.0073448	PRKAR1A,TUBA8,CD2,CD247
signaling pathway from g-protein families(B)	0.002	22	4	0.0036644	0.0073448	PRKCB,PRKAR1A,PPP1CA,RAF1
Adrenergic signaling in cardiomyocytes(K)	0.0137	149	11	0.0036724	0.0073448	PRKACA,CALM1,CALM2,PLCB3,RAPGEF3,PPP2CA,PPP1CA,ATP2A2,PIK3CB,PPP2R5C,MAPK1
Signaling events mediated by PTP1B(N)	0.0048	52	6	0.0038021	0.0076042	NOX4,GRB2,TYK2,CSF1,PDGFRB,LCK
Signaling by NOTCH4(R)	0.001	11	3	0.0038679	0.0077358	NOTCH4,DLL1,DLL4
EPH-Ephrin signaling(R)	0.0082	89	8	0.0040451	0.0080902	EPHA2,MYL12B,EFNB3,ARPC2,ARPC3,ACTR2,MMP2,CDC42
Non-alcoholic fatty liver disease (NAFLD)(K)	0.0139	151	11	0.0040512	0.0081024	JUN,PRKAG1,IKBKB,MLX,NR1H3,TGFB1,EIF2S1,GSK3B,PIK3CB,CDC42,BAX
ATR signaling pathway(N)	0.0034	37	5	0.004198	0.008396	PPP2CA,RAD1,YWHAB,CEP164,YWHAZ
role of mef2d in t-cell apoptosis(B)	0.0021	23	4	0.0042835	0.0085669	PRKCB,CD3E,PPP1CA,CD247
Prolactin signaling pathway(K)	0.0066	72	7	0.004625	0.00925	GRB2,NRAS,RAF1,SHC2,GSK3B,PIK3CB,MAPK1
Allograft rejection(K)	0.0035	38	5	0.0046903	0.0093806	PRF1,HLA-B,CD40LG,IFNG,GZMB
Integration of energy metabolism(R)	0.0085	92	8	0.0049123	0.0098247	PRKACA,PRKAR1A,GNG10,PRKAR2A,MLX,RAPGEF3,SLC2A1,GNG3
regulation of eif2(B)	0.0011	12	3	0.0049196	0.0098392	EIF5,EIF2S2,EIF2S1
erythropoietin mediated neuroprotection through nf-kb(B)	0.0011	12	3	0.0049196	0.0098392	JUN,COPS5,EPOR
granzyme a mediated apoptosis pathway(B)	0.0011	12	3	0.0049196	0.0098392	PRF1,APEX1,GZMA
nfkb activation by nontypeable hemophilus influenzae(B)	0.0022	24	4	0.0049695	0.0099389	IKBKB,PPP1CA,TGFB1,CHUK
transcription factor creb and its extracellular signals(B)	0.0022	24	4	0.0049695	0.0099389	PRKCB,PRKAR1A,GRB2,MAPK1
Tuberculosis(K)	0.0165	179	12	0.0052418	0.0105	FADD,CALM1,CALM2,IL18,CD74,RAF1,TGFB1,RAB5A,TIRAP,IFNG,MAPK1,BAX
S1P3 pathway(N)	0.0023	25	4	0.0057255	0.0115	CXCR4,PDGFRB,FLT1,MAPK1
Endogenous TLR signaling(N)	0.0023	25	4	0.0057255	0.0115	IKBKB,BGN,CHUK,TIRAP
tpo signaling pathway(B)	0.0023	25	4	0.0057255	0.0115	PRKCB,JUN,GRB2,RAF1
fc epsilon receptor i signaling in mast cells(B)	0.0023	25	4	0.0057255	0.0115	JUN,GRB2,MAP2K4,RAF1
Nephrin/Neph1 signaling in the kidney podocyte(N)	0.0023	25	4	0.0057255	0.0115	PLCG1,JUN,GRB2,MAP2K4
Validated targets of C-MYC transcriptional activation(N)	0.0069	75	7	0.0057385	0.0115	PRDX3,KAT2A,KIR3DL1,EIF2S1,SLC2A1,E2F3,BAX
IFN-gamma pathway(N)	0.0037	40	5	0.0057957	0.0116	CALM1,SMAD7,IFNG,CBL,MAPK1
Muscarinic acetylcholine receptor 2 and 4 signaling pathway(P)	0.0004	4	2	0.0058331	0.0117	PRKAR1A,PRKAR2A
p53 pathway(N)	0.0052	57	6	0.0058801	0.0118	PPP2CA,CDKN2A,UBE2D1,CSNK1G1,GSK3B,PPP1R13L
Fcgamma receptor (FCGR) dependent phagocytosis(R)	0.0146	159	11	0.0058891	0.0118	NCKAP1,PLCG1,GRB2,ABI1,ARPC2,ARPC3,PIK3CB,ACTR2,CDC42,MAPK1,CD247
Tight junction(K)	0.0126	137	10	0.005925	0.0119	PRKCH,CSNK2A1,PRKCB,MYL12B,RRAS,PPP2CA,NRAS,CTNNB1,CDC42,VAPA
cadmium induces dna synthesis and proliferation in macrophages(B)	0.0012	13	3	0.006128	0.0123	PRKCB,JUN,RAF1
Clathrin-mediated endocytosis(R)	0.0108	117	9	0.0063891	0.0128	GRB2,UBC,COPS5,ARPC2,ARPC3,RAB5A,ACTR2,CBL,CD4
BMP receptor signaling(N)	0.0038	41	5	0.006412	0.0128	PPP1CA,FST,SMAD7,BMP4,MAPK1
Apoptosis signaling pathway(P)	0.0024	26	4	0.0065546	0.0131	PRKCH,PRKCB,PIK3CB,BAX
PI3 kinase pathway(P)	0.0024	26	4	0.0065546	0.0131	GRB2,NRAS,GSK3B,PIK3CB
Toxoplasmosis(K)	0.0109	118	9	0.0067353	0.0135	IKBKB,TYK2,CD40LG,TGFB1,PIK3CB,CHUK,IFNG,MAPK1,LAMB2
Long-term depression(K)	0.0055	60	6	0.0074677	0.0149	PRKCB,PLCB3,PPP2CA,NRAS,RAF1,MAPK1
Neurotrophic factor-mediated Trk receptor signaling(N)	0.0055	60	6	0.0074677	0.0149	PLCG1,GRB2,NRAS,SHC2,CDC42,MAPK1
Sphingolipid signaling pathway(K)	0.011	120	9	0.0074705	0.0149	PRKCB,PLCB3,PPP2CA,NRAS,RAF1,PIK3CB,PPP2R5C,MAPK1,BAX
S1P4 pathway(N)	0.0013	14	3	0.0074987	0.015	PLCG1,CDC42,MAPK1
eukaryotic protein translation(B)	0.0013	14	3	0.0074987	0.015	EIF5,EIF2S2,EIF2S1
Vascular smooth muscle contraction(K)	0.0111	121	9	0.0078604	0.0157	PRKACA,PRKCH,PRKCB,CALM1,CALM2,PLCB3,PPP1CA,RAF1,MAPK1
TGF-beta signaling pathway(P)	0.0074	80	7	0.0080243	0.016	JUN,JUND,GDF15,TGFB1,SMAD7,BMP4,MAPK1
IL8- and CXCR1-mediated signaling events(N)	0.0026	28	4	0.0084433	0.0169	PRKCB,PLCB3,RAB5A,CBL
ErbB4 signaling events(N)	0.0026	28	4	0.0084433	0.0169	GRB2,ADAM17,ERBB2,MAPK1
role of erbb2 in signal transduction and oncology(B)	0.0026	28	4	0.0084433	0.0169	GRB2,LRPPRC,RAF1,ERBB2
IL2 signaling events mediated by STAT5(N)	0.0026	28	4	0.0084433	0.0169	PRF1,GRB2,LCK,IL2RG
il-2 receptor beta chain in t cell activation(B)	0.004	44	5	0.0085348	0.0171	IKZF3,GRB2,RAF1,CBL,IL2RG
Endothelins(N)	0.0057	62	6	0.0086847	0.0174	PRKCH,PRKCB,JUN,PLCB3,RAF1,MAPK1
calcium signaling by hbx of hepatitis b virus(B)	0.0014	15	3	0.0090366	0.0181	JUN,GRB2,RAF1
Integrin-linked kinase signaling(N)	0.0041	45	5	0.0093389	0.0187	JUN,PARVG,CTNNB1,GSK3B,CDC42
Insulin Pathway(N)	0.0041	45	5	0.0093389	0.0187	INPP5D,GRB2,EXOC7,RHOQ,CBL
Basal transcription factors(K)	0.0041	45	5	0.0093389	0.0187	GTF2H1,GTF2B,CDK7,GTF2A2,TAF13
Osteopontin-mediated events(N)	0.0027	29	4	0.0095082	0.019	JUN,CHUK,MMP2,MAPK1
EGF receptor (ErbB1) signaling pathway(N)	0.0027	29	4	0.0095082	0.019	PLCG1,GRB2,NRAS,MAPK1
mRNA Capping(R)	0.0027	29	4	0.0095082	0.019	GTF2H1,CDK7,POLR2B,POLR2C
TGF-beta signaling pathway(K)	0.0077	84	7	0.0103	0.0206	PPP2CA,FST,TGFB1,SMAD7,BMP4,IFNG,MAPK1
Retinoic acid receptors-mediated signaling(N)	0.0028	30	4	0.0107	0.0213	PRKACA,CDK7,NRIP1,MAPK1
IGF1 pathway(N)	0.0028	30	4	0.0107	0.0213	GRB2,RAF1,YWHAE,YWHAZ
nerve growth factor pathway (ngf)(B)	0.0015	16	3	0.0107	0.0215	JUN,GRB2,RAF1
HIF-1-alpha transcription factor network(N)	0.006	65	6	0.0108	0.0215	JUN,ENG,CXCR4,COPS5,SLC2A1,PGM1
Hedgehog signaling pathway(K)	0.0043	47	5	0.0111	0.0222	PRKACA,FBXW11,SMO,CSNK1G1,GSK3B
Nucleotide excision repair(K)	0.0043	47	5	0.0111	0.0222	DDB2,GTF2H1,LIG1,CDK7,RAD23B
IL6-mediated signaling events(N)	0.0043	47	5	0.0111	0.0222	A2M,JUN,GRB2,TYK2,MAP2K4
MicroRNAs in cancer(K)	0.0275	299	16	0.0113	0.0226	PRKCB,PLCG1,HNRNPK,GRB2,CDKN1A,IKBKB,TNXB,NRAS,CDKN2A,PDGFRB,RAF1,NOTCH4,ERBB2,MAPK1,E2F3,APC
Small cell lung cancer(K)	0.0079	86	7	0.0116	0.0232	IKBKB,PIAS2,PIK3CB,CHUK,TRAF1,E2F3,LAMB2
EPHA forward signaling(N)	0.0029	31	4	0.0119	0.0238	EPHA2,PLCG1,LCK,CBL
Ceramide signaling pathway(N)	0.0044	48	5	0.0121	0.0241	FADD,MAP2K4,RAF1,MAPK1,BAX
Circadian Clock(R)	0.0062	67	6	0.0123	0.0247	SIK1,PPP1CA,PER1,CRTC2,UBC,NRIP1
Syndecan-1-mediated signaling events(N)	0.0016	17	3	0.0126	0.0253	PRKACA,TGFB1,MAPK1
nitric oxide signaling pathway(B)	0.0016	17	3	0.0126	0.0253	PRKCB,PRKAR1A,PPP1CA
proteolysis and signaling pathway of notch(B)	0.0006	6	2	0.0127	0.0253	ADAM17,DLL1
PDGF receptor signaling network(N)	0.0006	6	2	0.0127	0.0253	PDGFD,PDGFRB
mTOR signaling pathway(K)	0.0142	154	10	0.0127	0.0254	RPS6KA3,PRKCB,GRB2,IKBKB,NRAS,RAF1,GSK3B,PIK3CB,CHUK,MAPK1
Intestinal immune network for IgA production(K)	0.0045	49	5	0.0131	0.0262	IL15,CXCR4,CD40LG,CCL28,TGFB1
Amphetamine addiction(K)	0.0063	68	6	0.0132	0.0264	PRKACA,PRKCB,JUN,CALM1,CALM2,PPP1CA
Oncogene Induced Senescence(R)	0.0029	32	4	0.0132	0.0264	CDKN2A,UBC,MAPK1,E2F3
HIF-2-alpha transcription factor network(N)	0.0029	32	4	0.0132	0.0264	APEX1,FLT1,SLC2A1,VHL
Netrin-mediated signaling events(N)	0.0029	32	4	0.0132	0.0264	PITPNA,PLCG1,CDC42,MAPK1
Cilium Assembly(R)	0.0165	179	11	0.0134	0.0268	PRKACA,ACTR1A,TUBA1A,EXOC7,PAFAH1B1,YWHAE,CEP164,YWHAG,DCTN2,HDAC6,CEP152
Factors involved in megakaryocyte development and platelet production(R)	0.0101	110	8	0.0134	0.0269	PRKACA,PRKAR1A,PRKAR2A,KLC1,RAB5A,IRF3,HDAC2,CDC42
p53 signaling pathway(K)	0.0063	69	6	0.0141	0.0281	CDKN1A,BBC3,DDB2,CDKN2A,TNFRSF10B,BAX
E2F transcription factor network(N)	0.0063	69	6	0.0141	0.0281	CDKN1A,KAT2A,CDKN2A,RBBP4,E2F3,E2F6
Extracellular matrix organization(R)	0.0235	255	14	0.0141	0.0282	ICAM2,A2M,BGN,ADAM17,FBLN5,TGFB1,BMP4,ITGA10,ITGA11,ITGB4,ITGAL,MMP2,NCAM1,LAMB2
Cholinergic synapse(K)	0.0102	111	8	0.0141	0.0282	PRKACA,PRKCB,GNG10,PLCB3,NRAS,PIK3CB,GNG3,MAPK1
Neurotransmitter Receptor Binding And Downstream Transmission In The Postsynaptic Cell(R)	0.0123	134	9	0.0145	0.0289	RPS6KA3,PRKCB,GNG10,RRAS,CALM1,PLCB3,RAF1,GNG3,MAPK1
N-cadherin signaling events(N)	0.003	33	4	0.0146	0.0293	PLCG1,CALM1,CTNNB1,CDC42
HIV-1 Nef: Negative effector of Fas and TNF-alpha(N)	0.003	33	4	0.0146	0.0293	FADD,CHUK,TRAF1,CD247
S1P1 pathway(N)	0.0017	18	3	0.0147	0.0294	PLCG1,PDGFRB,MAPK1
Degradation of beta catenin(N)	0.0017	18	3	0.0147	0.0294	CTNNB1,GSK3B,APC
Inositol phosphate metabolism(K)	0.0065	71	6	0.016	0.0319	PLCE1,INPP5D,PLCG1,PLCB3,PLCD1,PIK3CB
Signaling by MET(R)	0.0048	52	5	0.0165	0.0329	GRB2,NRAS,USP8,UBC,CBL
Notch signaling pathway(N)	0.0048	52	5	0.0165	0.0329	CDKN1A,NOTCH4,DLL1,DLL3,DLL4
cbl mediated ligand-induced downregulation of egf receptors pathway(B)	0.0006	7	2	0.0169	0.0338	PRKCB,CBL
TRAIL signaling(R)	0.0006	7	2	0.0169	0.0338	FADD,TNFRSF10B
Hypoxic and oxygen homeostasis regulation of HIF-1-alpha(N)	0.0017	19	3	0.0169	0.0339	CDKN2A,COPS5,VHL
Prion diseases(K)	0.0032	35	4	0.0177	0.0355	PRKACA,MAPK1,NCAM1,BAX
IL2 signaling events mediated by PI3K(N)	0.0032	35	4	0.0177	0.0355	GRB2,CALM1,LCK,IL2RG
CXCR3-mediated signaling events(N)	0.0032	35	4	0.0177	0.0355	NRAS,RAF1,CXCL9,MAPK1
signal transduction through il1r(B)	0.0032	35	4	0.0177	0.0355	JUN,IKBKB,TGFB1,CHUK
the co-stimulatory signal during t-cell activation(B)	0.0018	20	3	0.0193	0.0357	GRB2,CD3E,CD247
E-cadherin signaling in the nascent adherens junction(N)	0.0033	36	4	0.0194	0.0357	NCKAP1,ABI1,CTNNB1,CDC42
inactivation of gsk3 by akt causes accumulation of b-catenin in alveolar macrophages(B)	0.0033	36	4	0.0194	0.0357	IKBKB,CTNNB1,CHUK,TIRAP
Signaling pathways regulating pluripotency of stem cells(K)	0.0131	142	9	0.0202	0.0357	GRB2,NRAS,CTNNB1,RAF1,BMP4,GSK3B,PIK3CB,MAPK1,APC
p73 transcription factor network(N)	0.0069	75	6	0.0202	0.0357	CDKN1A,BBC3,TUBA1A,GDF15,PML,BAX
Basal cell carcinoma(K)	0.0051	55	5	0.0204	0.0357	CTNNB1,SMO,BMP4,GSK3B,APC
Pertussis(K)	0.007	76	6	0.0214	0.0357	JUN,CALM1,CALM2,TIRAP,IRF3,MAPK1
pertussis toxin-insensitive ccr5 signaling in macrophage(B)	0.0007	8	2	0.0217	0.0357	JUN,CXCR4
tsp-1 induced apoptosis in microvascular endothelial cell(B)	0.0007	8	2	0.0217	0.0357	JUN,GZMA
egf signaling pathway(B)	0.0019	21	3	0.0219	0.0357	PRKCB,GRB2,MAP2K4
igf-1 signaling pathway(B)	0.0019	21	3	0.0219	0.0357	JUN,GRB2,RAF1
nf-kb signaling pathway(B)	0.0019	21	3	0.0219	0.0357	FADD,IKBKB,CHUK
segmentation clock(B)	0.0019	21	3	0.0219	0.0357	CTNNB1,ADAM17,DLL1
RIG-I/MDA5 mediated induction of IFN-alpha/beta pathways(R)	0.0071	77	6	0.0227	0.0357	FADD,IKBKB,UBC,TNFAIP3,CHUK,IRF3
Pre-NOTCH Expression and Processing(R)	0.0035	38	4	0.0231	0.0357	JUN,NOTCH4,ATP2A2,E2F3
Nucleotide-binding domain, leucine rich repeat containing receptor (NLR) signaling pathways(R)	0.0035	38	4	0.0231	0.0357	IKBKB,TNFAIP3,PSTPIP1,CHUK
Platelet activation(K)	0.0112	122	8	0.0232	0.0357	PRKACA,MYL12B,PLCB3,PPP1CA,F2R,PIK3CB,LCP2,MAPK1
ras signaling pathway(B)	0.002	22	3	0.0247	0.0357	RAF1,CHUK,CDC42
influence of ras and rho proteins on g1 to s transition(B)	0.002	22	3	0.0247	0.0357	IKBKB,RAF1,CHUK
Signaling events regulated by Ret tyrosine kinase(N)	0.0036	39	4	0.0251	0.0357	PRKACA,JUN,GRB2,MAPK1
Viral myocarditis(K)	0.0054	59	5	0.0265	0.0357	PRF1,HLA-B,CD40LG,EIF4G2,ITGAL
Alzheimer disease-amyloid secretase pathway(P)	0.0054	59	5	0.0265	0.0357	PRKCH,PRKCB,ADAM17,KLC1,MAPK1
regulation of eif-4e and p70s6 kinase(B)	0.0021	23	3	0.0277	0.0357	PRKCB,PPP2CA,PPP1CA
Canonical NF-kappaB pathway(N)	0.0021	23	3	0.0277	0.0357	IKBKB,TNFAIP3,CHUK
Validated targets of C-MYC transcriptional repression(N)	0.0055	60	5	0.0282	0.0357	GFI1,CDKN1A,PDGFRB,ITGB4,ERBB2
C-MYB transcription factor network(N)	0.0075	82	6	0.0295	0.0357	CDKN1A,NRAS,CDKN2A,H2AFZ,HES1,CD4
Neutrophil degranulation(R)	0.0362	393	18	0.0303	0.0357	PSMD6,PSMD7,PSMD1,HLA-B,XRCC5,PSMA5,NRAS,PSMC2,PSMD12,PSMD11,PSMD14,PSMD13,ITGAL,PGM1,ACTR2,DOCK2,MAPK1,VAPA
fmlp induced chemokine gene expression in hmc-1 cells(B)	0.0022	24	3	0.0308	0.0357	PRKCB,PPP1CA,RAF1
Hypertrophic cardiomyopathy (HCM)(K)	0.0076	83	6	0.031	0.0357	PRKAG1,TGFB1,ITGA10,ITGA11,ITGB4,ATP2A2
Signaling by ERBB4(R)	0.0039	42	4	0.0317	0.0357	GRB2,NRAS,ADAM17,UBC
Plasma membrane estrogen receptor signaling(N)	0.0039	42	4	0.0317	0.0357	GRB2,PLCB3,NRAS,MMP2
Urokinase-type plasminogen activator (uPA) and uPAR-mediated signaling(N)	0.0039	42	4	0.0317	0.0357	PDGFD,VLDLR,PDGFRB,TGFB1
Stabilization and expansion of the E-cadherin adherens junction(N)	0.0039	42	4	0.0317	0.0357	NCKAP1,EPHA2,ABI1,CTNNB1
VEGF and VEGFR signaling network(N)	0.0009	10	2	0.0327	0.0357	PGF,FLT1
GP1b-IX-V activation signalling(R)	0.0009	10	2	0.0327	0.0357	RAF1,YWHAZ
effects of calcineurin in keratinocyte differentiation(B)	0.0009	10	2	0.0327	0.0357	PRKCB,PPP1CA
IL4-mediated signaling events(N)	0.0058	63	5	0.0337	0.0357	INPP5D,GRB2,CD40LG,CBL,IL2RG
Type I diabetes mellitus(K)	0.004	43	4	0.0341	0.0357	PRF1,HLA-B,IFNG,GZMB
VEGFR3 signaling in lymphatic endothelium(N)	0.0023	25	3	0.0342	0.0357	GRB2,MAP2K4,MAPK1
Nongenotropic Androgen signaling(N)	0.0023	25	3	0.0342	0.0357	RAF1,CDC42,MAPK1
Cell surface interactions at the vascular wall(R)	0.0191	208	11	0.0348	0.0357	INPP5D,PLCG1,GRB2,NRAS,CD74,TGFB1,TNFRSF10B,PIK3CB,ITGAL,LCK,CD2
Longevity regulating pathway - multiple species(K)	0.0059	64	5	0.0357	0.0357	PRKACA,PRKAG1,NRAS,PIK3CB,HDAC2
Cytosolic DNA-sensing pathway(K)	0.0059	64	5	0.0357	0.0357	IKBKB,IL18,ZBP1,CHUK,IRF3
p53 pathway(P)	0.004	44	4	0.0366	0.0366	DDB2,TNFRSF10B,PML,BAX
Vasopressin-regulated water reabsorption(K)	0.004	44	4	0.0366	0.0366	PRKACA,RAB5A,DCTN5,DCTN2
Vasopressin regulates renal water homeostasis via Aquaporins(R)	0.0024	26	3	0.0377	0.0377	PRKACA,PRKAR1A,PRKAR2A
Semaphorin interactions(R)	0.006	65	5	0.0377	0.0377	MYL12B,RRAS,CD72,GSK3B,ERBB2
protein kinase a at the centrosome(B)	0.001	11	2	0.0388	0.0388	PRKAG1,PPP1CA
lck and fyn tyrosine kinases in initiation of tcr activation(B)	0.001	11	2	0.0388	0.0388	CD3E,CD247
Alpha6 beta4 integrin-ligand interactions(N)	0.001	11	2	0.0388	0.0388	ITGB4,LAMB2
Signaling by NOTCH3(R)	0.001	11	2	0.0388	0.0388	DLL1,DLL4
il 2 signaling pathway(B)	0.001	11	2	0.0388	0.0388	GRB2,IL2RG
Activation of anterior HOX genes in hindbrain development during early embryogenesis(R)	0.0061	66	5	0.0398	0.0398	JUN,PIAS2,RBBP4,POLR2B,POLR2C
Eukaryotic Translation Initiation(R)	0.0103	112	7	0.0404	0.0404	RPS11,EIF5,EIF2S2,EIF2S1,EIF4H,EIF3M,EIF3J
Wnt signaling pathway(P)	0.0247	268	13	0.0414	0.0414	PRKCH,CSNK2A1,PRKCB,NFATC4,PLCB3,PPP2CA,CTNNB1,FBXW11,GSK3B,PPP2R5C,HDAC2,GNG3,APC
Dilated cardiomyopathy(K)	0.0083	90	6	0.0431	0.0431	PRKACA,TGFB1,ITGA10,ITGA11,ITGB4,ATP2A2
Lipid digestion, mobilization, and transport(R)	0.0084	91	6	0.045	0.045	PRKACA,A2M,VLDLR,NR1H3,PPP1CA,FABP1
Heterotrimeric G-protein signaling pathway-rod outer segment phototransduction(P)	0.0026	28	3	0.0452	0.0452	PRKACA,CALM1,GNG3
Reelin signaling pathway(N)	0.0026	28	3	0.0452	0.0452	VLDLR,PAFAH1B1,GSK3B
Endosomal Sorting Complex Required For Transport (ESCRT)(R)	0.0026	28	3	0.0452	0.0452	TSG101,UBC,VPS37B
Dorso-ventral axis formation(K)	0.0026	28	3	0.0452	0.0452	GRB2,NOTCH4,MAPK1
vegf hypoxia and angiogenesis(B)	0.0026	28	3	0.0452	0.0452	PRKCB,GRB2,VHL
repression of pain sensation by the transcriptional regulator dream(B)	0.0011	12	2	0.0454	0.0454	PRKAR1A,JUN
attenuation of gpcr signaling(B)	0.0011	12	2	0.0454	0.0454	PRKCB,PRKAR1A
epo signaling pathway(B)	0.0011	12	2	0.0454	0.0454	GRB2,EPOR
trka receptor signaling pathway(B)	0.0011	12	2	0.0454	0.0454	PRKCB,GRB2
phospholipase c-epsilon pathway(B)	0.0011	12	2	0.0454	0.0454	PLCE1,PRKAR1A
Posttranslational regulation of adherens junction stability and dissassembly(N)	0.0044	48	4	0.0476	0.0476	CBLL1,CTNNB1,RAB5A,CDC42
Beta2 integrin cell surface interactions(N)	0.0027	29	3	0.0492	0.0492	ICAM2,CD40LG,ITGAL
Thyroid cancer(K)	0.0027	29	3	0.0492	0.0492	NRAS,CTNNB1,MAPK1
cGMP-PKG signaling pathway(K)	0.0155	168	9	0.0497	0.0497	NFATC4,CALM1,CALM2,PLCB3,PPP1CA,RAF1,ATP2A2,PIK3CB,MAPK1

## Sheet: Table S7
Supplementary Table 7. The cancer genes in UAGs and DAGs.
UAGs	DAGs
NDRG1	SETD7
RRAS	MAP2K4
HIST1H1D	MAPK1
EGFL7	PRKAR1A
LCK	PPP6C
CD74	CLP1
CD70	FH
BBC3	RANBP17
TYK2	CUL3
MUTYH	RRAGC
SH2D1A	TTL
TNFAIP3	SDHB
CDKN2A	SDHC
DDB2	E2F3
PRF1	ABI1
EPOR	CHCHD7
ERBB2	VHL
MDC1	MAPKAP1
TAL1	TMEM127
PML	CLIP1
SMO	CBL
CARD11	PRKACA
MST1	NRAS
PLCG1	USP8
TNFRSF14	RAF1
IKZF3	APC
LRP1B	MLLT11
NCKIPSD	YWHAE
PER1	PIK3CB
PHF1	RFWD2
CPS1	ATP6V1B2
RUNX2	CDC42
NOTCH4	CLTC
INPP5D	CTNNB1
CSF1	DIS3
MAP3K6	GSK3B
ARHGEF28
SERP2
CXCR4
SOX17
PRDM1
LZTR1
CDKN1A
HLA-B
MAF
DUSP2
IL21R
JUN
IKBKB
ITK
MECOM
IL7R
SP140
FLT1
PDGFRB

## Sheet: Table S8
Supplementary Table 8. The probable cancer driver genes in UAGs and DAGs.
UAGs	DAGs
CD70	MAP2K4
TNFAIP3	MAPK1
CDKN2A	PRKAR1A
ERBB2	PPP6C
PLXNB2	CUL3
CARD11	VHL
PLCG1	USP9X
ZBTB20	RPS6KA3
EPHA2	NRAS
SOX17	RAF1
LZTR1	APC
CDKN1A	ARHGAP35
HLA-B	PIK3CB
MECOM	CTNNB1
IL7R

## Sheet: Table S9
Supplementary Table 9. The FDA-approved drug targets in UAGs and DAGs.
UAGs	DAGs
AMT	NDUFV2
JCHAIN	NDUFS3
AS3MT	ACSL4
ITGAL	ADRB3
A2M	ADSS
ABCB1	MDH1
CYP21A2	MDH2
CD247	CHRM4
CD2	GRB2
CD3E	ALAS1
CHIT1	CHP1
IFNG	HDAC2
PGF	ATP5A1
LCK	MAPK1
TYK2	NDUFA4
HBB	PRKCB
LUM	PRKAG1
IL15	IDH3A
LIG1	GCLM
MGP	YWHAB
HSD17B7	CALM1
EPOR	TUBA1A
DRD4	PPP2CA
SLC1A7	OPRD1
SLC2A1	POLE3
TGFB1	FEN1
ERBB2	IARS2
FDXR	SDHB
IGFBP7	SDHC
NADSYN1	PDCD6
MAT1A	PDHB
GSTM2	C1QBP
MMP2	HMGCR
SLCO2B1	NDUFB6
PTH1R	NDUFS1
RAMP1	CYB5R1
CA2	NNT
PML	MMP24
SMO	TUBB4B
NR1H3	CHUK
IL2RG	VKORC1L1
RENBP	RPS6KA3
SIK1	CALM2
GGT1	KCNH7
APOD	HNRNPK
DHRS3	CSNK2A1
CYP3A7	DLD
HBA1	PGK1
CCS	DLAT
PTDSS2	PISD
CD4	LDHB
CPS1	IMPA2
QPRT	GRIN3A
CFH	MCFD2
S100A13	ACAT1
CFI	M6PR
NEIL1	SCN1A
CP	CS
NDUFA4L2	RAF1
CXCR4	APEX1
CPQ	PSMB2
EPHA2	GPD1
PON1	CPT2
SLC12A4	METAP2
ACP5	PCYT1A
F2R	PIK3CB
CDKN1A	ACOX1
DPEP1	SCO1
HLA-B	ATP6V1B2
P3H1	ATP6V1A
CLEC14A	NARS
HDAC6	COX5A
JUN	KCNQ3
SLAMF7	BECN1
IKBKB	PTGER3
C1S	TARS
C1R	CTNNB1
SERPING1	MTNR1A
ITK	VLDLR
BMP4	NDUFAB1
FLT1	ESRRA
PDGFRB	AMD1
	SUCLG1
	SUCLA2
	SLC22A4
	GSR
	GSK3B
	NDUFA9
